# Supplementary material for: Defining the Mechanism of Action and Resistance of New Mycobacterium abscessus MmpL3 Inhibitors
Source: ACS Chem Biol. 2026 Jan 13;21(2):284–301. doi: 10.1021/acschembio.5c00709 (PMC12930390; doi:10.1021/acschembio.5c00709)
Supplement: Supplementary file 2 [file cb5c00709_si_002.xlsx]

## Sheet: Table S1 (MSU-43085& MSU-45683)
		Counts per Million (CPM)						MSU43085 vs. DMSO				MSU45683 vs. DMSO
Locus Name	Gene	DMSO_A (CPM)	DMSO_B (CPM)	MSU43085_A (CPM)	MSU43085_B (CPM)	MSU45683_A (CPM)	MSU45683_B (CPM)	Fold change (FC)	Log2 (FC)	P-value	FDR p-value	Fold change (FC)	Log2 (FC)	P-value	FDR p-value	Proposed Function
CAM60104.1	MAB_0001	187.894	174.705	121.209	113.407	53.4074	51.385	-1.54021	-0.623125	2.919e-05	0.0001081	-3.45437	-1.78842	6.698e-30	7.419e-29	Chromosomal replication initiator protein DnaA
CAM60105.1	MAB_0002	340.499	396.685	228.658	213.325	113.936	114.497	-1.6701	-0.739935	3.074e-08	1.732e-07	-3.23337	-1.69304	7.355e-35	1.058e-33	DNA polymerase III, beta subunit (DnaN)
CAM60106.1	MAB_0003	175.495	219.062	116.959	106.548	53.4074	45.415	-1.76788	-0.822021	3.285e-08	1.84e-07	-4.01029	-2.00371	5.639e-37	9.004e-36	6-phosphogluconate dehydrogenase Gnd
CAM60107.1	MAB_0004	64.3801	70.6212	36.0187	41.1559	10.9188	18.763	-1.76095	-0.816353	8.236e-07	3.872e-06	-4.49635	-2.16875	2.196e-29	2.368e-28	DNA replication and repair protein RecF
CAM60108.1	MAB_0005	25.5136	23.3458	19.0211	19.892	19.464	20.0423	-1.2515	-0.323657	0.0816458	0.131435	-1.22995	-0.298597	0.109826	0.141172	Conserved hypothetical protein
CAM60109.1	MAB_0006	737.748	646.874	505.071	512.391	349.878	349.887	-1.35885	-0.442386	0.000682	0.00196	-1.97543	-0.982169	6.844e-14	2.968e-13	DNA gyrase (subunit B) GyrB (DNA topoisomerase)
CAM60110.1	MAB_0007	182.172	231.124	94.4984	108.834	52.2205	46.4811	-2.03903	-1.02788	4.726e-12	4.078e-11	-4.19975	-2.0703	1.044e-39	1.86e-38	Hypothetical protein
CAM60111.1	MAB_0008	9.0609	6.61466	1.61882	2.97237	1.89893	2.34538	-3.39207	-1.76217	2.426e-05	9.065e-05	-3.57208	-1.83677	1.871e-05	3.977e-05	Hypothetical protein
CAM60112.1	MAB_0009	92.9934	120.231	54.8374	71.5655	36.5544	37.9524	-1.69585	-0.762008	1.136e-05	4.507e-05	-2.86683	-1.51946	5.2e-17	2.72e-16	Hypothetical protein
CAM60113.1	MAB_0010c	96.8086	122.566	85.3925	86.1987	75.9572	63.9648	-1.28345	-0.360032	0.023959	0.0456885	-1.57675	-0.656953	4.888e-05	9.901e-05	Hypothetical protein
CAM60114.1	MAB_0011c	60.0881	67.8975	65.562	65.1635	68.8362	66.0969	1.01677	0.0239983	0.861963	0.898883	1.04855	0.0683921	0.620671	0.665604	Hypothetical protein
CAM60115.1	MAB_0012c	24.5598	31.7114	33.5904	37.0403	40.3522	44.5621	1.23785	0.30784	0.075434	0.123046	1.49534	0.580475	0.0006714	0.001191	Hypothetical protein
CAM60116.1	MAB_0013c	7.39179	9.33834	10.5223	9.14575	9.96938	9.80793	1.16728	0.223145	0.361338	0.454375	1.16917	0.225486	0.360325	0.412015	Probable arylamine n-acetyl transferase
CAM60117.1	MAB_0014	4.05356	5.44736	4.45174	5.03016	4.98469	6.18326	-1.01918	-0.027411	0.937597	0.955075	1.16651	0.222194	0.515842	0.567035	Hypothetical protein
CAM60118.1	MAB_0015	8.34556	11.8675	10.5223	8.9171	9.01991	13.2194	-1.05163	-0.0726267	0.779858	0.837277	1.09325	0.12862	0.615165	0.660564	Hypothetical protein
CAM60119.1	MAB_0016	47.9274	31.906	37.8398	38.8694	35.1302	39.4449	-1.03187	-0.0452617	0.800399	0.852949	-1.05935	-0.0831812	0.644392	0.689089	Conserved hypothetical protein
CAM60120.1	MAB_0017	31.2363	29.3769	27.7222	23.5503	31.3323	34.9674	-1.17338	-0.230668	0.188968	0.267053	1.09989	0.137363	0.42139	0.474667	Conserved hypothetical protein
CAM60121.1	MAB_0018c	25.5136	22.5676	130.112	163.48	263.239	281.871	6.11651	2.61271	1.263e-45	9.268e-44	11.3821	3.5087	2.071e-82	1.289e-80	Putative methyltransferase
CAM60122.1	MAB_0019	1115.21	1337.72	982.014	944.527	741.769	660.756	-1.2738	-0.349136	0.018238	0.0360653	-1.7504	-0.807685	5.075e-08	1.391e-07	DNA gyrase (subunit A) GyrA (DNA topoisomerase)
CAM60123.1	MAB_0020	234.391	252.135	235.133	240.533	195.352	182.726	-1.02492	-0.0355181	0.798893	0.851899	-1.29023	-0.367626	0.008868	0.0135619	Conserved hypothetical protein
CAM60124.1	MAB_0022c	42.4432	52.3336	46.7433	50.7589	49.8469	51.385	1.01792	0.0256236	0.882163	0.914712	1.05983	0.083831	0.62783	0.673134	Probable permease
CAM60125.1	MAB_0023	194.332	175.094	212.065	226.357	253.27	279.953	1.18899	0.249735	0.0542176	0.0930039	1.44929	0.535343	3.403e-05	7.02e-05	Transcriptional regulator, LysR family
CAM60126.1	MAB_0024c	88.7014	83.6559	110.889	110.664	108.002	97.0132	1.28819	0.36535	0.0240349	0.0457976	1.18972	0.250628	0.123519	0.157163	Conserved hypothetical protein
CAM60127.1	MAB_0025	658.346	814.186	592.284	613.222	368.63	334.323	-1.22271	-0.290081	0.0689881	0.11393	-2.09743	-1.06863	2.727e-11	9.853e-11	Peptidyl-prolyl cis-trans isomerase
CAM60128.1	MAB_0026	228.668	273.146	202.757	187.488	119.158	94.2414	-1.28716	-0.36419	0.0163644	0.0327955	-2.35954	-1.23851	1.421e-15	6.792e-15	Rhomboid family protein
CAM60129.1	MAB_0027c	98.2392	94.1616	165.119	158.221	171.141	160.552	1.6842	0.752066	8.152e-08	4.396e-07	1.72477	0.786407	2.089e-08	5.903e-08	Conserved hypothetical protein
CAM60130.1	MAB_0028c	20.9831	26.4586	26.5081	26.7513	20.1761	19.1894	1.11075	0.151528	0.420987	0.513878	-1.21846	-0.285059	0.148604	0.18601	Conserved hypothetical protein
CAM60131.1	MAB_0029c	116.123	125.484	148.931	165.538	143.132	137.311	1.29587	0.373921	0.0104433	0.0221284	1.15709	0.2105	0.151735	0.18964	Conserved hypothetical membrane protein
CAM60132.1	MAB_0030	12.876	14.0075	9.30819	10.289	9.96938	10.2344	-1.37981	-0.464466	0.0525402	0.0908554	-1.33294	-0.414616	0.0841695	0.110651	Conserved hypothetical protein
CAM60133.1	MAB_0031	43.6354	43.968	33.5904	37.4976	37.7412	35.3938	-1.23596	-0.305634	0.0704041	0.115879	-1.19952	-0.26246	0.120865	0.154193	Conserved hypothetical protein
CAM60134.1	MAB_0032	87.9861	92.9943	122.018	116.38	191.317	200.21	1.31585	0.396	0.005367	0.0122263	2.16033	1.11125	1.898e-15	9.036e-15	Glutamine amidotransferase of anthranilate synthase component II (PabA)
CAM60135.1	MAB_0033c	213.646	192.798	182.926	169.196	127.94	111.085	-1.14961	-0.201151	0.159768	0.232535	-1.69977	-0.765342	1.436e-07	3.752e-07	Probable serine/threonine-protein kinase PknB
CAM60136.1	MAB_0034c	227.953	240.268	177.463	188.174	97.7948	98.719	-1.28338	-0.359944	0.00436	0.0102293	-2.3847	-1.25381	8.896e-22	6.359e-21	Putative serine/threonine-protein kinase PknA
CAM60137.1	MAB_0035c	154.035	154.666	101.176	108.148	73.5835	63.9648	-1.47678	-0.562455	0.0001165	0.0003886	-2.2503	-1.17012	6.842e-15	3.133e-14	Probable penicillin-binding protein PbpA
CAM60138.1	MAB_0036c	84.8863	104.278	70.4185	63.3343	46.9985	49.8925	-1.41939	-0.505272	0.001804	0.004702	-1.96068	-0.971354	5.333e-09	1.578e-08	Probable cell division protein RodA
CAM60139.1	MAB_0037c	359.575	348.048	312.229	299.981	239.502	225.369	-1.15451	-0.207285	0.137946	0.20499	-1.52234	-0.606287	1.643e-05	3.515e-05	Possible serine/threonine phosphatase Ppp
CAM60140.1	MAB_0038c	302.348	337.737	264.676	242.134	268.936	268.652	-1.2642	-0.338221	0.0116166	0.0243316	-1.1933	-0.254959	0.0570474	0.0769709	Possible forkhead-associated protein
CAM60141.1	MAB_0039c	1128.08	1215.54	1318.32	1260.51	1378.15	1244.33	1.09996	0.137458	0.319566	0.410991	1.11797	0.160877	0.244107	0.292096	Conserved hypothetical protein
CAM60142.1	MAB_0042	9.29934	11.6729	10.5223	13.9473	11.6309	15.5648	1.14829	0.199486	0.459714	0.5524	1.29288	0.370583	0.165777	0.205674	Conserved hypothetical protein
CAM60143.1	MAB_0043	19.314	25.875	18.414	15.0905	12.5804	17.2705	-1.35716	-0.440596	0.0523853	0.0906194	-1.51908	-0.603201	0.009336	0.0142107	Putative glutathionylspermidine synthase
CAM60144.1	MAB_0044	5.96112	7.39285	7.08232	6.17338	4.74732	5.11718	-1.01315	-0.0188482	0.947909	0.963436	-1.3608	-0.444451	0.153099	0.191151	Conserved hypothetical protein
CAM60145.1	MAB_0045	9.77623	9.14379	9.51054	9.83168	10.9188	15.3515	1.0251	0.0357576	0.891103	0.92133	1.40506	0.490636	0.0501559	0.0683287	Hypothetical TetR transcriptional regulator
CAM60146.1	MAB_0046	1.66911	2.72368	11.5341	8.9171	17.8025	11.9401	4.54747	2.18506	1.556e-07	8.096e-07	6.54872	2.71121	3.507e-11	1.257e-10	Probable PE family protein
CAM60147.1	MAB_0047	13.3529	16.5366	72.2397	63.7916	101.118	97.0132	4.51371	2.17431	3.502e-25	8.698e-24	6.54992	2.71148	5.206e-39	9.015e-38	Probable PPE family protein
CAM60148.1	MAB_0048	10.73	10.8947	32.5787	31.0955	55.3063	42.43	2.94175	1.55667	1.759e-12	1.602e-11	4.49214	2.1674	9.189e-24	7.583e-23	Probable PE family protein
CAM60149.1	MAB_0049	12.3991	17.8985	48.3621	61.9624	88.7749	82.0881	3.57389	1.8375	9.162e-22	1.81e-20	5.5501	2.47251	1.976e-39	3.482e-38	ESAT-6-like protein
CAM60150.1	MAB_0050c	3.57667	2.14004	12.7482	19.892	25.3982	36.6731	5.75538	2.52491	1.798e-11	1.462e-10	11.002	3.45969	4.503e-21	3.054e-20	Conserved hypothetical protein
CAM60151.1	MAB_0051	4.292	4.47462	9.7129	14.1759	14.242	24.9463	2.70802	1.43724	0.0002654	0.0008267	4.46067	2.15726	2.16e-08	6.101e-08	Conserved hypothetical protein
CAM60152.1	MAB_0052	2.86134	2.52913	4.45174	5.03016	4.03522	5.11718	1.7589	0.814672	0.0416316	0.0744796	1.71694	0.779838	0.0536275	0.0726356	Conserved hypothetical protein
CAM60153.1	MAB_0053c	4.53045	6.42011	8.29643	9.60304	6.17152	8.52864	1.59873	0.676926	0.027018	0.0508505	1.33143	0.412976	0.191831	0.235268	Probable cytidine/deoxycytidylate deaminase
CAM60154.1	MAB_0054c	5.72267	2.33458	4.45174	6.40202	7.83308	8.74185	1.37769	0.462246	0.272717	0.361321	2.11925	1.08356	0.00753	0.0116055	Probable cyanate hydratase (Cyanase)
CAM60155.1	MAB_0055c	86.317	78.5977	70.2161	70.6509	96.8454	97.4397	-1.16672	-0.222456	0.120635	0.183165	1.18237	0.241686	0.0856581	0.112518	Transcription regulator LysR family
CAM60156.1	MAB_0056c	126.853	119.842	101.985	109.292	60.5284	64.3912	-1.16706	-0.222873	0.095501	0.150536	-1.96797	-0.976708	2.641e-12	1.03e-11	ATP-dependent helicase HrpA
CAM60157.1	MAB_0057	17.4065	24.7077	16.5929	19.4347	19.464	19.6159	-1.1902	-0.25121	0.277971	0.367194	-1.09239	-0.127487	0.580158	0.628739	Putative short chain dehydrogenase/reductase
CAM60158.1	MAB_0058c	261.812	275.286	348.653	331.533	280.329	243.919	1.26573	0.339965	0.0115427	0.0242078	-1.02738	-0.0389686	0.773615	0.804193	Conserved hypothetical protein
CAM60159.1	MAB_0059c	0.476889	0.194549	1.01176	0.914575	0.237366	1.49251	2.88848	1.53031	0.117677	0.179453	2.70836	1.43742	0.147053	0.18421	Hypothetical protein
CAM60160.1	MAB_0060	4.05356	4.47462	1.21411	1.82915	2.61103	1.70573	-2.81496	-1.49311	0.002499	0.006308	-1.98749	-0.990949	0.0288992	0.0408761	Possible nitrate/nitrite response transcriptional regulatory protein NarL (LuxR family)
CAM60161.1	MAB_0061	15.4989	13.813	10.32	13.49	15.4288	14.9251	-1.23291	-0.302071	0.17232	0.247654	1.04103	0.0580076	0.785655	0.815159	Possible two component sensor kinase
CAM60162.1	MAB_0062	152.366	153.888	245.251	380.006	319.495	334.109	2.04009	1.02863	7.797e-09	4.734e-08	2.13411	1.09364	8.375e-10	2.645e-09	Pyridine nucleotide-disulphide oxidoreductase family
CAM60163.1	MAB_0063c	128.045	134.433	339.749	496.385	455.506	494.021	3.1836	1.67066	3.444e-20	5.922e-19	3.61666	1.85466	1.541e-24	1.315e-23	Conserved hypothetical protein
CAM60164.1	MAB_0064c	241.783	250.384	240.799	238.933	193.216	172.278	-1.02663	-0.0379218	0.785759	0.842775	-1.34986	-0.432814	0.002106	0.003504	Probable lipase LipE
CAM60165.1	MAB_0065c	306.163	380.148	228.253	226.357	159.985	168.227	-1.51266	-0.59709	6.906e-06	2.833e-05	-2.09421	-1.06641	2.151e-15	1.02e-14	Probable acyl-CoA dehydrogenase (FadE)
CAM60166.1	MAB_0066c	9.0609	6.61466	5.86821	8.68846	9.01991	7.67577	-1.07175	-0.0999701	0.738969	0.802972	1.07823	0.108664	0.712688	0.750696	Putative transcriptional regulator, AraC family
CAM60167.1	MAB_0067	2.62289	2.14004	3.84469	6.17338	2.84839	5.54361	2.08715	1.06153	0.009688	0.0207245	1.80687	0.853489	0.0429485	0.0591157	Conserved hypothetical protein
CAM60168.1	MAB_0068	43.6354	35.9915	124.649	139.473	291.248	345.41	3.33079	1.73587	9.367e-24	2.153e-22	8.04068	3.00732	4.528e-70	1.97e-68	Putative transcriptional regulator, GntR family
CAM60169.1	MAB_0069	131.86	110.893	271.961	292.207	507.726	510.439	2.33476	1.22327	1.028e-18	1.627e-17	4.21763	2.07643	1.116e-51	3.033e-50	Major facilitator family transporter
CAM60170.1	MAB_0070	15.022	17.3148	17.1999	15.7764	19.7014	19.1894	1.01575	0.0225472	0.922192	0.943603	1.19429	0.256156	0.260366	0.308698	Conserved hypothetical protein
CAM60171.1	MAB_0071c	48.8812	42.2171	53.4209	42.985	55.5437	48.4	1.06994	0.0975273	0.598141	0.678739	1.14459	0.194835	0.291623	0.341315	Putative thiosulfate sulfurtransferase (SseB)
CAM60172.1	MAB_0072c	5.96112	3.69643	17.4023	25.8367	36.7917	49.4661	4.52146	2.17679	2.005e-12	1.806e-11	9.07757	3.18231	4.491e-26	4.167e-25	Putative short chain dehydrogenase/reductase
CAM60173.1	MAB_0073c	4.53045	2.14004	4.6541	4.34423	11.8683	8.31542	1.40061	0.486056	0.239251	0.323964	3.09841	1.63153	1.781e-05	3.794e-05	Putative short chain dehydrogenase/reductase
CAM60174.1	MAB_0074c	10.4916	7.39285	14.1646	20.8066	26.3476	37.526	1.96463	0.974259	0.0003496	0.001065	3.61593	1.85437	1.496e-12	5.973e-12	Putative (cyclohexanone) monooxygenase
CAM60175.1	MAB_0075	6.19956	4.66917	4.24939	2.97237	4.03522	5.97005	-1.4637	-0.549623	0.14806	0.217555	-1.05797	-0.0812972	0.821312	0.849288	Putative hydroxylase
CAM60176.1	MAB_0076	8.34556	4.28007	9.51054	10.7463	14.9541	15.1383	1.64952	0.722046	0.0134417	0.0275328	2.45869	1.29789	3.739e-06	8.544e-06	Putative 2,3-dihydroxybiphenyl 1,2-dioxygenase or glyoxalase/bleomycin resistance protein
CAM60177.1	MAB_0077	25.752	27.2368	15.9858	14.8618	16.3783	16.2044	-1.71697	-0.779867	7.681e-05	0.0002636	-1.62892	-0.703918	0.0003514	0.0006456	Putative transcriptional regulator, IclR family
CAM60178.1	MAB_0078	5.00734	5.44736	3.23763	3.88694	4.50996	3.19824	-1.47663	-0.562308	0.132711	0.198743	-1.36836	-0.452449	0.223179	0.269349	Putative lipase/esterase
CAM60179.1	MAB_0079c	1.19222	0.972743	0.202352	0.457287	0	0.426432	-3.13196	-1.64706	0.0778402	0.126468	-4.2468	-2.08638	0.0507277	0.0690504	Conserved hypothetical protein
CAM60180.1	MAB_0080c	9.77623	10.7002	9.91525	8.68846	9.96938	11.5137	-1.10042	-0.138058	0.56502	0.650613	1.04935	0.0694976	0.767635	0.798652	Putative oxygenase
CAM60181.1	MAB_0081	6.19956	7.00375	8.90349	7.08795	7.83308	12.1533	1.21199	0.27738	0.354819	0.447206	1.52122	0.605234	0.0381881	0.0530085	Putative 3-ketosteroid 1-dehydrogenase or fumarate reductase/succinate dehydrogenase
CAM60182.1	MAB_0082c	28.6134	29.3769	23.0681	30.181	27.7718	33.4749	-1.09801	-0.134889	0.463431	0.555756	1.05986	0.0838761	0.644225	0.68906	Conserved hypothetical protein
CAM60183.1	MAB_0083	10.9685	13.2293	9.30819	9.14575	10.4441	8.95507	-1.32087	-0.401486	0.107464	0.16664	-1.26155	-0.335198	0.178896	0.220647	Putative transcriptional regulator, MarR family
CAM60184.1	MAB_0084	52.4578	57.5864	51.8021	44.5855	47.948	50.5322	-1.14155	-0.190988	0.211093	0.292273	-1.12005	-0.163558	0.285431	0.335028	Conserved hypothetical protein
CAM60185.1	MAB_0085c	11.9222	15.3693	28.5316	24.6935	34.6555	37.526	1.93341	0.951151	3.295e-06	1.415e-05	2.6163	1.38753	3.779e-12	1.461e-11	Putative transcriptional regulator
CAM60186.1	MAB_0086	52.6963	58.3646	332.06	307.754	420.375	402.765	5.74193	2.52154	3.801e-59	5.193e-57	7.37979	2.88358	3.451e-77	1.886e-75	Putative taurine dioxygenase
CAM60187.1	MAB_0087c	17.168	21.984	59.8962	50.3016	67.1746	68.2291	2.79279	1.48171	4.394e-16	5.687e-15	3.41823	1.77325	9.838e-23	7.501e-22	Probable alkaline phosphatase
CAM60188.1	MAB_0088c	148.074	172.176	174.225	164.395	132.925	112.791	1.05472	0.0768553	0.589386	0.670506	-1.31032	-0.38992	0.006947	0.0107468	Putative oxidoreductase
CAM60189.1	MAB_0089c	145.69	168.09	198.103	181.314	156.899	142.641	1.20587	0.270071	0.0642946	0.107375	-1.05346	-0.0751333	0.609987	0.656437	Conserved hypothetical protein
CAM60190.1	MAB_0090c	57.9421	41.6334	64.3479	57.1609	71.6846	89.3375	1.22968	0.298284	0.0697952	0.115108	1.63026	0.7051	1.367e-05	2.951e-05	Probable oxidoreductase EphD
CAM60191.1	MAB_0091	1267.81	1489.08	1195.09	1212.27	818.676	815.551	-1.14563	-0.196147	0.173639	0.248966	-1.68757	-0.754945	1.75e-07	4.524e-07	Putative ferredoxin-dependent glutamate synthase
CAM60192.1	MAB_0092	323.808	381.121	262.451	264.998	162.121	151.81	-1.33806	-0.420146	0.002209	0.005653	-2.24888	-1.16921	5.51e-17	2.877e-16	Probable NADH-dependent glutamate synthase (small subunit) GltD
CAM60193.1	MAB_0093	120.415	116.34	140.635	131.47	179.449	161.831	1.15207	0.204227	0.142353	0.21049	1.44085	0.526921	0.000138	0.0002646	Conserved hypothetical protein
CAM60194.1	MAB_0094c	35.0514	37.5479	101.176	114.093	152.864	143.281	2.94806	1.55976	1.278e-24	3.08e-23	4.06118	2.0219	4.4e-41	8.227e-40	Probable methionine aminopeptidase, type I (MAP)
CAM60195.1	MAB_0095	7.63023	10.1165	9.7129	14.6332	11.8683	13.2194	1.33729	0.419314	0.121173	0.183815	1.39862	0.484	0.0736242	0.0976493	Hypothetical helix-turn-helix domain protein
CAM60196.1	MAB_0096	58.8958	76.2631	54.028	52.8167	36.0796	43.2828	-1.27277	-0.347966	0.0244917	0.0465957	-1.70821	-0.772482	1.392e-06	3.31e-06	Conserved hypothetical protein
CAM60197.1	MAB_0097	33.8591	30.3496	51.5998	41.8418	105.153	106.182	1.4698	0.555624	0.0007059	0.00202	3.30663	1.72536	2.071e-28	2.117e-27	Conserved hypothetical protein (PHP domain protein)
CAM60198.1	MAB_0098	7.63023	8.36559	9.91525	7.3166	15.9035	23.2405	1.08165	0.113235	0.697996	0.76778	2.45194	1.29392	1.268e-06	3.028e-06	Putative TetR-family transcriptional regulator
CAM60199.1	MAB_0099	18.5987	21.7895	15.3788	17.3769	14.0046	19.4026	-1.24565	-0.316897	0.160892	0.233862	-1.20705	-0.271488	0.230527	0.276993	Probable monooxygenase
CAM60200.1	MAB_0100	10.4916	8.17104	6.67762	8.68846	8.54518	10.874	-1.20781	-0.272391	0.326116	0.417341	1.06075	0.0850855	0.750476	0.783119	Putative short chain dehydrogenase/reductase
CAM60201.1	MAB_0101	15.7374	19.4549	11.5341	15.5478	9.96938	12.3665	-1.32259	-0.403368	0.0761628	0.123988	-1.57988	-0.659812	0.005252	0.008289	Probable cytochrome P450
CAM60202.1	MAB_0102	3.09978	3.89097	2.63058	1.14322	2.13629	2.98502	-1.81582	-0.860618	0.0601192	0.101534	-1.35978	-0.443369	0.302468	0.352581	Putative methyltransferase
CAM60203.1	MAB_0103	1039.38	1164.76	941.544	880.05	890.598	799.773	-1.21043	-0.275525	0.0553529	0.0947179	-1.30526	-0.384341	0.007567	0.0116582	Probable monooxygenase EthA
CAM60204.1	MAB_0104	89.4168	92.9943	50.588	45.0428	29.6708	35.1806	-1.904	-0.92903	4.942e-10	3.452e-09	-2.80338	-1.48717	3.734e-21	2.55e-20	Probable enoyl-CoA hydratase/isomerase
CAM60205.1	MAB_0105c	75.587	68.6757	62.9315	67.9072	54.8316	56.7154	-1.10042	-0.138059	0.341585	0.434199	-1.28728	-0.36433	0.0136872	0.0203734	Probable oxidoreductase
CAM60206.1	MAB_0106c	233.437	173.537	164.715	160.737	167.106	171.852	-1.24668	-0.318095	0.0262004	0.0494449	-1.19697	-0.259389	0.0698808	0.0930357	Conserved hypothetical protein
CAM60207.1	MAB_0107c	512.418	528.005	435.462	413.388	471.884	473.339	-1.22555	-0.293433	0.027304	0.0512915	-1.10115	-0.13901	0.295306	0.345049	Conserved hypothetical protein
CAM60208.1	MAB_0108c	108.731	126.262	219.147	163.48	193.453	143.068	1.62776	0.70289	4.137e-05	0.0001494	1.42937	0.515377	0.002748	0.004513	Hypothetical protein
CAM60209.1	MAB_0109c	254.421	272.563	176.856	153.191	128.89	129.422	-1.59521	-0.673746	3.997e-07	1.979e-06	-2.04246	-1.03031	1.962e-14	8.75e-14	Putative copper resistance protein, CopC family
CAM60210.1	MAB_0110c	305.686	348.437	243.227	219.041	216.953	212.789	-1.41597	-0.501788	0.0002075	0.0006583	-1.52508	-0.608884	7.238e-06	1.604e-05	Conserved hypothetical membrane protein
CAM60211.1	MAB_0111c	198.863	271.979	185.152	177.199	169.954	158.633	-1.30179	-0.380495	0.0105351	0.0222846	-1.4363	-0.522359	0.0004715	0.0008548	Conserved hypothetical protein
CAM60212.1	MAB_0112	585.382	464.582	775.008	695.077	1564.01	1590.59	1.40179	0.487268	0.002508	0.006324	3.00742	1.58853	4.93e-23	3.867e-22	Hypothetical protein
CAM60213.1	MAB_0113	107.777	98.4416	120.804	127.126	179.211	189.762	1.20483	0.268831	0.0569271	0.0969753	1.79626	0.844996	1.303e-09	4.068e-09	Conserved hypothetical protein
CAM60214.1	MAB_0114	164.527	110.504	140.028	137.186	185.383	193.387	1.01095	0.0157094	0.923659	0.944317	1.38133	0.466054	0.004194	0.006708	Conserved hypothetical protein
CAM60215.1	MAB_0115c	414.894	438.902	606.651	616.423	972.252	1147.53	1.43153	0.517553	0.0006956	0.001992	2.48233	1.3117	6.579e-18	3.656e-17	Conserved hypothetical protein
CAM60216.1	MAB_0116	3.57667	3.89097	5.4635	9.14575	7.12098	13.0062	1.92911	0.947936	0.0158489	0.0318923	2.70042	1.43318	0.000182	0.0003445	Hypothetical protein
CAM60217.1	MAB_0117c	251.321	208.362	318.907	340.908	387.619	366.092	1.43866	0.524727	0.0001262	0.0004178	1.64362	0.716877	1.556e-07	4.044e-07	Conserved hypothetical protein
CAM60218.1	MAB_0118c	1192.22	1310.67	1968.48	1983.94	1858.34	1691.66	1.578	0.658098	2.124e-06	9.393e-06	1.41698	0.502817	0.0002937	0.0005442	Probable superoxide dismutase (Mn)
CAM60219.1	MAB_0119c	63.6647	73.1503	17.4023	17.1483	6.40888	5.54361	-3.96853	-1.9886	3.591e-22	7.483e-21	-11.4723	-3.52008	2.454e-41	4.614e-40	Hypothetical protein
CAM60220.1	MAB_0120	182.649	194.16	394.586	396.24	569.679	488.478	2.09626	1.06782	7.955e-16	1.001e-14	2.80295	1.48694	2.159e-29	2.334e-28	Probable peptide methionine sulfoxide reductase
CAM60221.1	MAB_0121	33.8591	29.5714	66.5738	59.2187	65.7504	67.3762	2.00003	1.00002	1.15e-09	7.687e-09	2.11201	1.07862	5.044e-11	1.786e-10	Rhodanese-like protein
CAM60222.1	MAB_0122	123.753	121.593	175.034	163.252	185.383	166.308	1.38121	0.465933	0.0004882	0.001439	1.43193	0.517964	0.0001065	0.0002078	Conserved hypothetical protein
CAM60223.1	MAB_0123	91.8012	106.807	90.8561	98.0881	78.3308	77.1842	-1.05831	-0.0817627	0.578427	0.662638	-1.28392	-0.360553	0.0157295	0.0231749	Putative glycerophosphoryl diester phosphodiesterase
CAM60224.1	MAB_0124	52.9347	32.6842	53.2186	58.0755	73.1088	94.8811	1.3066	0.385821	0.0449024	0.0795497	1.97496	0.981825	2.086e-07	5.35e-07	Conserved hypothetical protein (GGDEF domain)
CAM60225.1	MAB_0125c	140.921	142.41	109.675	99.2314	169.717	176.33	-1.35378	-0.436991	0.003544	0.00856	1.22171	0.288896	0.0496936	0.0677177	Conserved hypothetical protein
CAM60226.1	MAB_0126c	1670.54	1759.3	1684.78	1543.34	2287.26	2392.07	-1.06247	-0.0874229	0.532479	0.621436	1.36415	0.447998	0.001365	0.002332	Possible bacterioferritin BfrB
CAM60227.1	MAB_0127c	216.985	160.697	88.4278	86.1987	90.1991	89.7639	-2.15758	-1.10941	5.473e-12	4.69e-11	-2.09396	-1.06624	3.601e-11	1.29e-10	Possible bacterioferritin BfrB
CAM60228.1	MAB_0128c	37.1974	35.6024	24.8893	16.0051	19.2267	21.3216	-1.75436	-0.810944	4.176e-05	0.0001504	-1.78564	-0.836444	2.798e-05	5.826e-05	Possible transcriptional regulator
CAM60229.1	MAB_0129c	20.7447	19.0658	11.3317	11.8895	7.59572	9.3815	-1.70799	-0.772304	0.0003519	0.00107	-2.31682	-1.21215	2.22e-07	5.674e-07	Abortive infection protein
CAM60230.1	MAB_0130	101.339	85.6014	78.5126	67.6785	79.9924	69.082	-1.27263	-0.347811	0.025386	0.0480556	-1.2521	-0.324352	0.0374416	0.052031	Putative hydrolase
CAM60231.1	MAB_0131c	30.044	21.4004	23.0681	20.3493	24.9234	30.2767	-1.16558	-0.221042	0.280526	0.369965	1.09169	0.126568	0.527504	0.57856	Conserved hypothetical protein
CAM60232.1	MAB_0132	112.069	105.445	89.0349	81.6258	77.6187	60.5533	-1.27236	-0.347503	0.0268005	0.0505193	-1.57634	-0.656576	3.794e-05	7.782e-05	Probable prephenate dehydratase PheA
CAM60233.1	MAB_0133	154.512	142.41	113.519	121.41	173.752	173.984	-1.26235	-0.336112	0.0174295	0.0346758	1.17409	0.231538	0.0966438	0.125806	Probable phosphoglycerate mutase
CAM60234.1	MAB_0134c	88.2245	106.029	142.861	142.216	138.147	132.194	1.45828	0.544268	5.209e-05	0.0001854	1.38184	0.466589	0.0005541	0.0009946	Probable pyruvate dehydrogenase
CAM60235.1	MAB_0135	0	0.194549	0	0	0	0	-4.7633	-2.25196	0.476034	0.5681	-3.93349	-1.97581	0.507012	0.558452	Hypothetical protein
CAM60236.1	MAB_0136	11.4453	12.8402	16.5929	15.0905	19.7014	15.778	1.3008	0.379395	0.0941806	0.148933	1.44497	0.531042	0.0181921	0.0266118	Conserved hypothetical protein
CAM60237.1	MAB_0137	7.39179	6.8092	6.87997	9.60304	9.49464	9.3815	1.15425	0.20696	0.465205	0.557476	1.3346	0.416403	0.13524	0.170673	Conserved hypothetical protein
CAM60238.1	MAB_0138	47.4505	40.4661	48.3621	50.3016	84.0276	76.1181	1.12875	0.174731	0.231691	0.315377	1.83008	0.871909	5.403e-10	1.735e-09	Putative transcriptional regulator, TetR family
CAM60239.1	MAB_0139c	18.5987	14.5912	17.1999	21.7212	17.0904	20.4687	1.17851	0.236962	0.305632	0.395865	1.15019	0.201876	0.386449	0.439029	Probable hydrolase, alpha/beta fold family
CAM60240.1	MAB_0140c	31.7131	34.046	27.3175	25.6081	24.4487	26.2256	-1.24375	-0.314694	0.0666978	0.11078	-1.29874	-0.37711	0.0300843	0.0424182	Probable monooxygenase
CAM60241.1	MAB_0141c	20.9831	17.8985	20.8423	17.8342	19.7014	15.778	1.00672	0.009666	0.96712	0.978863	-1.09304	-0.128353	0.589943	0.637797	Putative esterase
CAM60242.1	MAB_0142c	39.5818	43.968	45.1245	43.8996	46.5238	44.3489	1.06161	0.0862544	0.581766	0.66476	1.08187	0.113527	0.469664	0.521284	Putative monooxygenase
CAM60243.1	MAB_0143c	18.3602	21.0113	24.6869	27.4372	28.7213	28.9974	1.31179	0.391533	0.0350678	0.0639701	1.45723	0.543231	0.003222	0.005243	Putative oxidoreductase EphD
CAM60244.1	MAB_0144c	18.3602	25.875	34.3998	27.8945	41.5391	31.9824	1.39958	0.484995	0.0230229	0.0441085	1.64283	0.716187	0.0007098	0.001254	Putative oxidoreductase EphD
CAM60245.1	MAB_0145c	60.0881	40.4661	70.0138	87.5705	118.446	123.026	1.57439	0.654794	0.0001842	0.0005886	2.4164	1.27286	1.586e-13	6.734e-13	Probable transcriptional regulator, TetR family
CAM60246.1	MAB_0146	36.0052	31.3223	63.3362	55.5604	90.1991	90.83	1.78196	0.833468	8.113e-08	4.38e-07	2.70483	1.43554	2.755e-21	1.911e-20	Putative magnesium transport MgtC family protein
CAM60247.1	MAB_0147c	262.766	246.299	334.69	303.182	530.751	497.646	1.25644	0.329341	0.009884	0.0211164	2.02211	1.01586	1.072e-15	5.162e-15	Conserved hypothetical protein
CAM60248.1	MAB_0148c	716.526	837.143	1104.44	1129.27	2080.04	2088.88	1.43546	0.521513	0.0003227	0.000992	2.67934	1.42188	8.712e-23	6.674e-22	PPE family protein
CAM60249.1	MAB_0149c	150.697	132.488	250.714	278.945	455.743	574.83	1.87232	0.904828	8.194e-09	4.932e-08	3.64646	1.8665	4.169e-33	5.483e-32	Hypothetical protein
CAM60250.1	MAB_0150c	38.628	45.7189	39.0539	39.784	18.9893	24.3066	-1.07784	-0.108144	0.484917	0.576183	-1.94841	-0.962297	1.623e-08	4.626e-08	Conserved hypothetical protein
CAM60251.1	MAB_0151c	778.284	776.055	1004.68	1005.57	915.758	806.809	1.29335	0.371113	0.0142467	0.0289765	1.1075	0.147304	0.331142	0.381753	Conserved hypothetical protein
CAM60252.1	MAB_0152	60.3265	66.5357	85.1902	78.8821	105.628	97.0132	1.29053	0.367965	0.0103231	0.0219399	1.58869	0.667836	2.575e-06	5.971e-06	Putative ankyrin-like protein
CAM60253.1	MAB_0153	221.515	245.91	243.025	205.551	309.525	306.391	-1.04203	-0.0593909	0.684272	0.756236	1.3149	0.394952	0.006543	0.0101567	seryl-tRNA synthetase (SerS)
CAM60254.1	MAB_0154	99.4314	93.3834	78.7149	63.7916	87.5881	91.4696	-1.34341	-0.425896	0.007816	0.0171988	-1.07342	-0.102219	0.518987	0.569727	Conserved hypothetical protein
CAM60255.1	MAB_0155	117.792	91.6324	36.8281	29.2664	40.827	41.7903	-3.14046	-1.65098	7.784e-23	1.694e-21	-2.5221	-1.33463	5.101e-16	2.509e-15	Conserved hypothetical protein
CAM60256.1	MAB_0156c	1621.9	1441.61	513.974	492.956	620.475	559.479	-3.04033	-1.60423	2.134e-29	7.188e-28	-2.59632	-1.37647	4.031e-22	2.976e-21	Iron-sulfur cluster-binding protein, RIESKE family
CAM60257.1	MAB_0157	17.8834	12.4511	15.9858	16.2337	14.4793	17.0573	1.08022	0.111323	0.629903	0.706629	1.06253	0.0875018	0.707157	0.745989	Hypothetical transcriptional regulator, MarR
CAM60258.1	MAB_0158c	20.2678	17.5094	26.5081	23.093	23.974	33.6881	1.32544	0.406467	0.0533742	0.091942	1.54653	0.629034	0.002514	0.004149	ABC transporter, ATP-binding protein
CAM60259.1	MAB_0159	34.336	33.6569	51.1951	36.8116	97.0827	96.1604	1.30081	0.379411	0.0300017	0.0556575	2.84248	1.50715	1.908e-19	1.167e-18	Hypothetical 2-nitropropane dioxygenase
CAM60260.1	MAB_0160	8.82245	8.17104	14.5693	9.60304	15.6662	18.763	1.44141	0.527485	0.0576152	0.0979777	2.03899	1.02786	0.0001338	0.0002572	Probable 4-oxalocrotonate tautomerase
CAM60261.1	MAB_0161	55.5576	46.6917	46.3386	43.6709	63.8515	51.1718	-1.12711	-0.172635	0.270017	0.358835	1.12753	0.173172	0.259802	0.308178	Probable transcriptional regulator, LysR family
CAM60262.1	MAB_0162c	31.2363	23.5404	56.2539	52.8167	94.4717	97.8661	2.01914	1.01374	2.339e-08	1.327e-07	3.55696	1.83064	4.177e-25	3.668e-24	Conserved hypothetical protein
CAM60263.1	MAB_0163c	36.482	28.2096	111.698	65.1635	258.729	237.523	2.74377	1.45616	2.507e-10	1.802e-09	7.68632	2.94229	1.606e-38	2.706e-37	Probable phosphotransferase
CAM60264.1	MAB_0164	117.076	131.126	48.7668	53.7313	27.7718	26.0123	-2.43475	-1.28377	6.346e-18	9.316e-17	-4.63311	-2.21198	4.369e-42	8.527e-41	Probable short chain dehydrogenase/reductase
CAM60265.1	MAB_0165	185.51	189.685	190.616	176.284	250.184	239.441	-1.02188	-0.0312296	0.805513	0.857656	1.30349	0.382375	0.002369	0.003918	Putative acyltransferase
CAM60266.1	MAB_0166	126.614	101.36	92.0702	75.9097	148.591	151.17	-1.34736	-0.430135	0.003786	0.009066	1.32093	0.401551	0.005558	0.008744	Putative acyltransferase
CAM60267.1	MAB_0167	160.235	113.616	99.7595	88.4851	124.142	123.452	-1.4488	-0.534855	0.001155	0.003153	-1.10254	-0.140826	0.387905	0.44048	Putative hydrolase
CAM60268.1	MAB_0168c	476.174	395.128	304.337	291.521	292.672	268.652	-1.46003	-0.545995	0.0004072	0.001221	-1.55088	-0.633092	4.273e-05	8.72e-05	Putative N-acetymuramoyl-L-alanine amidase
CAM60269.1	MAB_0169c	2391.6	3140.21	5796.37	5649.56	6361.89	5410.57	2.06885	1.04883	3.446e-12	3.01e-11	2.12783	1.08938	4.933e-13	2.032e-12	Putative exported repetitive protein precursor
CAM60270.1	MAB_0170	300.917	336.375	287.542	274.83	163.308	161.831	-1.13509	-0.182813	0.204366	0.284401	-1.96455	-0.974195	2.723e-11	9.848e-11	UDP-galactopyranose mutase (Glf)
CAM60271.1	MAB_0171	559.391	629.754	407.335	436.938	233.568	220.892	-1.41172	-0.497455	0.0003208	0.0009874	-2.62247	-1.39093	3.059e-23	2.438e-22	Conserved hypothetical protein (galactofuranosyl transferase?)
CAM60272.1	MAB_0172	99.4314	106.224	71.0256	75.2238	33.2313	30.0634	-1.41101	-0.49673	0.002331	0.005937	-3.26152	-1.70555	3.242e-22	2.405e-21	Probable phosphoesterase
CAM60273.1	MAB_0173	143.067	167.506	107.044	105.405	58.1547	56.5022	-1.46802	-0.553874	0.0001236	0.0004104	-2.72178	-1.44455	1.089e-21	7.731e-21	UbiA prenyltransferase family protein
CAM60274.1	MAB_0174	248.221	269.061	184.14	199.377	104.204	92.9621	-1.35295	-0.436109	0.00222	0.005675	-2.63341	-1.39693	1.743e-21	1.22e-20	Conserved hypothetical protein
CAM60275.1	MAB_0175	592.535	658.158	1149.76	1016.55	1231.93	1117.89	1.73137	0.791917	3.824e-07	1.901e-06	1.87709	0.908498	5.681e-09	1.675e-08	Antigen 85-C precursor
CAM60276.1	MAB_0176	2224.21	2739.83	3592.96	3372.04	3107.36	2755.39	1.4028	0.488312	0.0005284	0.001542	1.18069	0.239636	0.0890909	0.116529	Antigen 85-A precursor
CAM60277.1	MAB_0177	3299.84	4096.03	3905.19	3679.33	3327.87	2941.53	1.0254	0.0361855	0.797054	0.850675	-1.17988	-0.23864	0.0900202	0.117651	Antigen 85-A/B/C precursor
CAM60278.1	MAB_0178	327.385	354.273	753.154	706.966	803.959	711.075	2.13991	1.09755	5.165e-15	6.062e-14	2.21826	1.14943	2.568e-16	1.289e-15	Hypothetical cutinase precursor
CAM60279.1	MAB_0179	1017.21	1067.88	622.435	684.559	643.5	718.111	-1.59598	-0.674446	1.636e-05	6.321e-05	-1.5311	-0.614567	8.607e-05	0.0001698	Probable fatty-acid-CoA ligase FadD
CAM60280.1	MAB_0180	2329.84	2622.13	1346.05	1368.43	869.947	799.56	-1.82489	-0.867807	6.218e-10	4.295e-09	-2.96786	-1.56942	6.963e-29	7.364e-28	Polyketide synthase PKS13
CAM60281.1	MAB_0181	1025.07	1137.92	649.348	700.793	460.016	434.96	-1.60394	-0.681617	1.02e-05	4.084e-05	-2.41948	-1.2747	2.039e-16	1.033e-15	Propionyl-CoA carboxylase, beta subunit (PccB)
CAM60282.1	MAB_0182c	144.497	169.452	402.478	671.984	864.25	1191.24	3.41998	1.77399	2.376e-18	3.651e-17	6.54436	2.71025	7.891e-41	1.464e-39	Hypothetical protein
CAM60283.1	MAB_0183c	129.952	111.282	161.882	191.375	291.248	308.097	1.46592	0.551807	0.0004884	0.001439	2.49004	1.31617	4.484e-17	2.353e-16	Putative cation transporter
CAM60284.1	MAB_0184c	4.76889	4.66917	7.08232	9.14575	7.59572	11.0872	1.70601	0.770624	0.0166301	0.0332602	1.99813	0.998648	0.00164	0.002773	Hypothetical protein
CAM60285.1	MAB_0185c	529.109	582.09	475.932	491.127	269.885	262.895	-1.15093	-0.202797	0.130061	0.19525	-2.08898	-1.0628	4.389e-15	2.042e-14	Probable arabinosyltransferase B
CAM60286.1	MAB_0186c	559.868	613.607	622.839	566.579	364.357	328.779	1.01318	0.0188926	0.891711	0.921503	-1.69628	-0.762371	5e-08	1.373e-07	Probable arabinosyltransferase A
CAM60287.1	MAB_0187	36.7205	37.937	35.8163	29.0377	49.3722	45.6282	-1.14617	-0.196817	0.212201	0.293477	1.2686	0.343232	0.0235196	0.0338108	Conserved hypothetical protein
CAM60288.1	MAB_0188c	2.38445	2.14004	2.63058	0.914575	2.13629	1.70573	-1.22724	-0.295412	0.573486	0.657774	-1.16984	-0.226316	0.66609	0.708901	Hypothetical protein
CAM60289.1	MAB_0189c	465.444	492.014	378.196	368.574	257.542	258.844	-1.28285	-0.359356	0.009926	0.0211975	-1.85551	-0.891813	2.171e-10	7.263e-10	Probable arabinosyltransferase C
CAM60290.1	MAB_0190c	183.841	180.152	157.228	163.252	116.072	101.704	-1.13584	-0.183757	0.145179	0.213961	-1.67417	-0.743446	8.487e-09	2.47e-08	Conserved hypothetical protein
CAM60291.1	MAB_0191c	193.379	218.867	166.536	145.417	101.83	103.623	-1.32242	-0.403182	0.003555	0.008583	-2.01163	-1.00836	9.693e-13	3.904e-12	Putative short chain dehydrogenase/reductase
CAM60292.1	MAB_0192c	358.859	360.304	302.719	293.35	204.847	193.174	-1.20608	-0.27033	0.0490823	0.0857807	-1.80831	-0.854643	7.639e-10	2.424e-09	Probable oxidoreductase
CAM60293.1	MAB_0193c	38.1512	33.8515	28.734	25.8367	18.0398	20.6819	-1.30834	-0.38774	0.0133958	0.0274617	-1.84165	-0.881003	1.747e-07	4.521e-07	Conserved hypothetical protein
CAM60294.1	MAB_0194	80.3559	83.8505	93.4866	88.0278	56.7305	59.0608	1.10513	0.144219	0.295691	0.386214	-1.4187	-0.504573	0.0004382	0.0007987	Dihydroxyacetone kinase family protein
CAM60295.1	MAB_0195c	3.57667	1.75094	5.0588	7.3166	5.93415	11.0872	2.36098	1.23938	0.005091	0.0117035	3.2933	1.71953	6.902e-05	0.0001375	Putative hydrolase, alpha/beta hydrolase fold
CAM60296.1	MAB_0196c	11.4453	10.7002	11.1294	10.289	9.49464	13.0062	-1.02832	-0.0402837	0.880661	0.913539	1.0272	0.038714	0.885117	0.904427	Putative transcriptional regulator, GntR family
CAM60297.1	MAB_0197	26.7058	32.6842	32.781	32.9247	47.7106	43.7093	1.09647	0.132872	0.485881	0.576911	1.52262	0.606557	0.001124	0.001945	Putative alkylhydroperoxidase AhpD core
CAM60298.1	MAB_0198	21.2216	20.6222	15.1764	18.2915	29.4334	36.0335	-1.25452	-0.327139	0.1144	0.175372	1.5739	0.654346	0.0006288	0.001119	Conserved hypothetical protein
CAM60299.1	MAB_0199	88.2245	90.6597	79.322	81.6258	63.6141	55.2229	-1.11314	-0.154632	0.265199	0.353679	-1.51083	-0.595338	3.109e-05	6.438e-05	Probable phosphoesterase, PA-phosphatase related protein
CAM60300.1	MAB_0200c	42.2047	45.5244	36.6257	38.6408	21.6003	18.5498	-1.17067	-0.227339	0.11391	0.174737	-2.19772	-1.13601	2.74e-12	1.067e-11	Probable phosphoesterase, PA-phosphatase related protein
CAM60301.1	MAB_0201c	93.9472	107.78	76.6914	78.6534	40.3522	36.2467	-1.30427	-0.383239	0.0113122	0.0237852	-2.64845	-1.40515	3.546e-18	1.995e-17	Probable O-antigen/lipopolysaccharide transport integral membrane protein ABC transporter RfbD
CAM60302.1	MAB_0202c	69.3874	76.4576	65.9668	68.5931	31.5697	28.9974	-1.08873	-0.122645	0.386536	0.480532	-2.4198	-1.27489	3.627e-16	1.8e-15	Probable glycosyl transferase
CAM60303.1	MAB_0203c	118.269	152.721	117.162	120.953	76.4319	69.5084	-1.14314	-0.193002	0.187414	0.265314	-1.86637	-0.900232	2.424e-09	7.408e-09	Probable o-antigen/lipopolysaccharide transport ATP-binding protein ABC transporter RfbE
CAM60304.1	MAB_0204c	137.344	176.456	159.453	138.329	95.4212	92.3225	-1.05584	-0.0783969	0.620681	0.698834	-1.67678	-0.745697	3.896e-06	8.871e-06	Conserved hypothetical protein
CAM60305.1	MAB_0205c	111.354	132.099	133.148	154.792	121.769	112.365	1.17569	0.233511	0.13222	0.19819	-1.04499	-0.063486	0.685065	0.72658	Conserved hypothetical protein
CAM60306.1	MAB_0206	278.265	292.212	250.309	251.051	182.297	184.005	-1.13909	-0.187879	0.141697	0.209584	-1.55869	-0.64033	7.406e-07	1.808e-06	Possible aminotransferase/cysteine desulfurase
CAM60307.1	MAB_0207c	79.879	91.2433	149.943	149.076	165.682	158.206	1.73906	0.798309	1.101e-07	5.793e-07	1.88219	0.912409	1.241e-09	3.884e-09	Probable quinone oxidoreductase
CAM60308.1	MAB_0208	35.2898	30.5441	18.0093	17.1483	18.0398	17.6969	-1.85958	-0.894978	2.43e-05	9.074e-05	-1.83181	-0.873266	4.108e-05	8.401e-05	Putative MarR-family transcriptional regulator
CAM60309.1	MAB_0209	25.5136	25.2913	43.3033	46.4147	76.1945	79.5295	1.76305	0.818074	9.335e-06	3.754e-05	3.06755	1.61709	1.734e-19	1.064e-18	Hypothetical protein
CAM60310.1	MAB_0210	58.8958	41.4389	62.3244	61.9624	100.168	101.064	1.25316	0.325567	0.0300643	0.0557317	2.02878	1.02061	2.535e-12	9.911e-12	Conserved hypothetical protein
CAM60311.1	MAB_0211	37.1974	33.4624	45.1245	45.0428	46.9985	52.4511	1.282	0.358397	0.0288634	0.0537623	1.41739	0.503242	0.002043	0.003402	Hypothetical protein
CAM60312.1	MAB_0212	32.9054	25.6804	40.8751	49.8443	55.5437	92.7489	1.55151	0.63367	0.006172	0.0138279	2.54272	1.34637	3.253e-09	9.827e-09	Conserved hypothetical protein
CAM60313.1	MAB_0213c	145.69	141.826	402.883	397.611	490.873	448.18	2.7866	1.47851	1.282e-29	4.347e-28	3.2659	1.70748	4.545e-39	7.899e-38	Conserved hypothetical protein
CAM60314.1	MAB_0214c	45.7814	45.1353	48.3621	54.4172	49.1348	56.289	1.12791	0.173651	0.255376	0.342778	1.16382	0.218872	0.15221	0.190185	Conserved hypothetical protein (OsmC-like)
CAM60315.1	MAB_0215	196.002	167.701	321.942	388.466	542.856	527.923	1.9553	0.967387	8.986e-12	7.49e-11	2.94919	1.56032	2.038e-28	2.092e-27	Possible transcriptional regulator
CAM60316.1	MAB_0216	93.4703	59.7264	92.2725	118.895	153.576	141.789	1.38162	0.466356	0.0186516	0.0367944	1.93368	0.951348	1.352e-06	3.219e-06	Conserved hypothetical protein
CAM60317.1	MAB_0217c	743.709	739.285	448.412	406.528	294.097	270.145	-1.734	-0.794107	7.342e-08	3.977e-07	-2.62893	-1.39447	6.227e-21	4.184e-20	Probable cysteine desulfurase
CAM60318.1	MAB_0218c	669.314	743.176	410.775	385.951	309.763	288.055	-1.77307	-0.826249	1.345e-08	7.893e-08	-2.36416	-1.24133	2.076e-17	1.118e-16	Conserved hypothetical protein
CAM60319.1	MAB_0219	240.114	235.598	838.547	888.281	1097.34	946.892	3.63013	1.86002	1.675e-33	7.422e-32	4.2966	2.10319	2.083e-42	4.097e-41	Conserved hypothetical protein
CAM60320.1	MAB_0220c	107.539	111.671	182.724	174.684	207.221	199.783	1.62951	0.704438	4.148e-07	2.046e-06	1.8533	0.8901	1.427e-10	4.857e-10	Putative phenylalanine aminotransferase
CAM60321.1	MAB_0221c	81.5481	83.0723	62.3244	80.2539	74.533	75.6917	-1.16196	-0.216559	0.171817	0.247219	-1.09605	-0.132316	0.403397	0.456175	Putative phage integrase
CAM60322.1	MAB_0222c	34.8129	41.2443	30.7575	38.4121	40.5896	44.7753	-1.11384	-0.155543	0.375092	0.468555	1.11693	0.159537	0.354717	0.406264	Putative DNA-binding protein
CAM60323.1	MAB_0223	0	0.389097	0.202352	0.685931	1.4242	2.55859	1.92905	0.947893	0.435732	0.52938	8.67919	3.11756	0.003	0.004909	Hypothetical protein
CAM60324.1	MAB_0224	2.146	2.91823	9.7129	13.9473	15.9035	19.6159	4.60103	2.20196	3.102e-07	1.557e-06	6.92042	2.79086	4.427e-11	1.571e-10	Hypothetical protein
CAM60325.1	MAB_0225	0.238445	0.389097	0	0.457287	0	0.213216	-1.42138	-0.507291	0.689307	0.760093	-2.36712	-1.24313	0.411964	0.465115	Hypothetical protein
CAM60326.1	MAB_0226	0.476889	2.33458	2.42822	7.3166	2.13629	5.75683	3.30168	1.7232	0.006279	0.0140425	2.71738	1.44222	0.024306	0.0348504	Hypothetical protein
CAM60327.1	MAB_0227	0	0	0	0.228644	0	0	5.99063	2.58271	0.44976	0.544004	1.46676	0.552636	0.893724	0.909443	Hypothetical protein
CAM60328.1	MAB_0228	0	0	0.202352	0.457287	0	0	15.5494	3.95879	0.223697	0.306532	1.46676	0.552636	0.893506	0.909443	Hypothetical protein
CAM60329.1	MAB_0229	0.476889	0.583646	1.21411	1.82915	1.4242	1.06608	2.74169	1.45507	0.0501965	0.0872855	2.27285	1.18451	0.123169	0.156847	Hypothetical protein
CAM60330.1	MAB_0230	1.90756	2.91823	3.64234	3.6583	2.61103	2.77181	1.4791	0.564719	0.171432	0.246737	1.09759	0.134343	0.761199	0.792627	Hypothetical protein
CAM60331.1	MAB_0231	1.90756	0.194549	0.607056	1.14322	0.237366	0.852864	-1.12545	-0.1705	0.829761	0.876265	-1.68556	-0.753226	0.391129	0.443833	Conserved hypothetical protein
CAM60332.1	MAB_0232	0.238445	0.194549	0.202352	0.457287	0.237366	0.213216	1.47533	0.561036	0.65894	0.733348	1.08809	0.121802	0.929281	0.939598	Hypothetical protein
CAM60333.1	MAB_0233	1.66911	0.972743	2.02352	1.82915	0.712098	2.13216	1.49768	0.582727	0.29895	0.389157	1.14108	0.190401	0.750083	0.783005	Putative phage tail tape measure protein TMP
CAM60334.1	MAB_0234	0	0.583646	0	0.457287	0	0.426432	-1.42123	-0.507145	0.697702	0.767629	-1.33483	-0.416661	0.74849	0.781877	Hypothetical protein
CAM60335.1	MAB_0235	0.476889	0.194549	0.404704	1.14322	0.474732	0.639648	2.26444	1.17916	0.238378	0.323405	1.72887	0.789829	0.452729	0.505339	Hypothetical protein
CAM60336.1	MAB_0236	0.238445	0.389097	0.607056	0	0.949464	0.213216	1.01404	0.0201168	0.986865	0.991634	1.7356	0.795431	0.475703	0.527748	Hypothetical protein
CAM60337.1	MAB_0237	0.238445	0.194549	0	0	0	0	-8.70153	-3.12127	0.303764	0.394276	-7.18563	-2.84511	0.317328	0.367983	Bacteriophage protein
CAM60338.1	MAB_0238	0.238445	0.583646	0.202352	0	0.237366	0	-3.35167	-1.74488	0.238601	0.323535	-3.10431	-1.63427	0.264022	0.312506	Hypothetical protein
CAM60339.1	MAB_0239	0.238445	0.194549	0.404704	0.685931	0.237366	0.426432	2.38227	1.25234	0.28237	0.371906	1.56252	0.643871	0.609946	0.656437	Hypothetical protein
CAM60340.1	MAB_0240	0.953779	0.194549	0	0.685931	0.712098	0.852864	-1.59824	-0.676484	0.522999	0.612553	1.46744	0.553306	0.52763	0.57857	Conserved hypothetical protein (thiopurine S-methyltransferase?)
CAM60341.1	MAB_0241	6.67645	3.11278	2.63058	3.88694	4.27259	3.41145	-1.46798	-0.553832	0.198185	0.277843	-1.23875	-0.30888	0.463086	0.515029	Bacteriophage protein
CAM60342.1	MAB_0242	25.0367	31.3223	10.927	9.60304	4.74732	2.34538	-2.7544	-1.46174	1.208e-08	7.147e-08	-8.08907	-3.01597	1.221e-19	7.594e-19	Hypothetical protein
CAM60343.1	MAB_0243	80.8328	100.971	32.9834	45.9574	19.464	25.5859	-2.31545	-1.21129	2.519e-13	2.528e-12	-4.02478	-2.00891	3.189e-29	3.41e-28	Hypothetical protein
CAM60344.1	MAB_0244	103.485	114.589	61.9197	70.1936	45.0996	56.7154	-1.66083	-0.731909	7.852e-06	3.202e-05	-2.13762	-1.096	5.738e-11	2.02e-10	Hypothetical protein
CAM60345.1	MAB_0245c	61.5187	66.5357	43.708	43.8996	30.3829	33.6881	-1.46592	-0.551809	0.0001283	0.0004243	-1.99856	-0.998964	4.212e-11	1.499e-10	Hypothetical protein
CAM60346.1	MAB_0246	37.6743	24.9022	42.6963	62.877	56.7305	108.74	1.68971	0.756777	0.005048	0.0116347	2.65302	1.40763	1.387e-07	3.632e-07	Hypothetical protein
CAM60347.1	MAB_0247c	24.3214	17.3148	23.4728	21.7212	23.0245	30.0634	1.10275	0.141107	0.502549	0.593375	1.30006	0.378576	0.0684691	0.091255	Putative acetyltransferase
CAM60348.1	MAB_0248c	25.5136	30.9332	26.9128	23.5503	32.0444	26.2256	-1.12379	-0.168371	0.345322	0.437817	1.019	0.0271478	0.877593	0.898933	Putative regulatory protein, TetR family
CAM60349.1	MAB_0249	0.715334	1.36184	13.7599	26.0654	23.7366	26.8652	18.2472	4.1896	1.315e-15	1.625e-14	23.2913	4.54172	3.4e-18	1.92e-17	Conserved hypothetical protein
CAM60350.1	MAB_0250	143.544	164.199	119.59	124.839	110.375	117.056	-1.26498	-0.339119	0.0194917	0.0382475	-1.35689	-0.440299	0.002553	0.004205	Hypothetical GMC-type oxidoreductase
CAM60351.1	MAB_0251	13.1145	13.4239	9.7129	5.71609	7.35835	7.24934	-1.69307	-0.759643	0.003968	0.009451	-1.81435	-0.859455	0.001466	0.002495	Hypothetical protein
CAM60352.1	MAB_0252	46.0198	46.4971	21.0446	23.7789	21.6003	23.2405	-2.07038	-1.0499	2.393e-09	1.54e-08	-2.05843	-1.04154	4.021e-09	1.202e-08	Conserved hypothetical protein
CAM60353.1	MAB_0253	13.8298	19.844	10.1176	9.37439	9.25728	10.4476	-1.75008	-0.80742	0.001365	0.003648	-1.72872	-0.789701	0.001851	0.003101	Hypothetical protein
CAM60354.1	MAB_0254c	55.5576	70.6212	54.8374	53.274	54.8316	62.4723	-1.17484	-0.232467	0.110303	0.170213	-1.08094	-0.11228	0.438858	0.492089	Putative phosphoglycerate mutase
CAM60355.1	MAB_0255	52.2194	52.7227	30.9599	33.6106	21.6003	19.8291	-1.62874	-0.703756	6.177e-07	2.972e-06	-2.5364	-1.34278	6.911e-18	3.836e-17	Putative acyl-CoA dehydrogenase
CAM60356.1	MAB_0256c	22.8907	17.3148	12.5458	13.9473	10.9188	15.9912	-1.50347	-0.588297	0.0112365	0.0236665	-1.46301	-0.548938	0.0183214	0.0267849	Conserved hypothetical protein
CAM60357.1	MAB_0257c	36.2436	33.0733	32.174	31.5528	29.196	33.0485	-1.08259	-0.114486	0.48809	0.579114	-1.1055	-0.144699	0.384979	0.437561	Hypothetical protein
CAM60358.1	MAB_0258c	51.0272	50.1936	27.3175	27.4372	26.1103	21.5348	-1.84657	-0.884849	3.782e-09	2.382e-08	-2.13095	-1.0915	2.353e-12	9.259e-12	Putative dihydropicolinate reductase
CAM60359.1	MAB_0259c	22.4138	23.5404	15.3788	15.0905	12.5804	13.0062	-1.50957	-0.594136	0.00561	0.0127083	-1.79568	-0.844528	0.0001492	0.000285	Putative short-chain dehydrogenase/reductase
CAM60360.1	MAB_0260	25.5136	14.7857	33.1857	43.6709	51.0337	63.9648	1.9227	0.943131	1.761e-05	6.752e-05	2.88574	1.52894	1.331e-12	5.331e-12	Probable transcriptional regulator, TetR
CAM60361.1	MAB_0261	16.2142	21.0113	23.4728	28.8091	30.6202	37.7392	1.38202	0.466775	0.0233583	0.0446815	1.82355	0.866751	1.693e-05	3.616e-05	Probable amino acid ABC transporter, substrate binding
CAM60362.1	MAB_0262	8.58401	9.92198	9.10584	10.0603	7.83308	12.3665	1.0259	0.036894	0.889544	0.920231	1.09726	0.133909	0.612912	0.65872	Probable amino acid ABC transporter, ATP-binding
CAM60363.1	MAB_0263	5.00734	6.42011	4.04704	4.34423	3.79786	4.26432	-1.37779	-0.462352	0.17384	0.249153	-1.42431	-0.510261	0.140593	0.176883	Possible osmoprotectant (glycine betaine/ carnitine/choline/l-proline) ABC transporter ProW
CAM60364.1	MAB_0264	3.81512	4.47462	3.23763	3.42966	3.08576	3.62467	-1.25187	-0.324083	0.432661	0.5263	-1.23446	-0.303883	0.464626	0.516392	Possible osmoprotectant (glycine betaine/ carnitine/choline/l-proline) ABC transporter ProZ
CAM60365.1	MAB_0265	80.5943	86.1851	67.5856	66.5353	59.1042	56.0758	-1.24592	-0.317216	0.0200937	0.0392865	-1.45273	-0.538765	0.0001076	0.0002097	Conserved hypothetical protein
CAM60366.1	MAB_0266c	85.3632	94.5507	70.8232	75.4524	70.023	74.1991	-1.23609	-0.30578	0.0332782	0.0610451	-1.25031	-0.32228	0.0254817	0.0363983	Probable prephenate dehydrogenase TyrA
CAM60367.1	MAB_0267	63.9032	59.5319	56.0515	56.7036	53.6447	49.4661	-1.09183	-0.126754	0.337035	0.429525	-1.19555	-0.257674	0.0548371	0.0741719	Conserved hypothetical protein
CAM60368.1	MAB_0268	10.9685	7.00375	9.51054	8.68846	7.83308	7.88899	1.03804	0.0538561	0.842123	0.885138	-1.11653	-0.159018	0.56984	0.618784	Cytidine/deoxycytidylate deaminase family protein
CAM60369.1	MAB_0269c	4.292	3.11278	3.84469	3.20101	2.84839	3.62467	-1.02709	-0.0385667	0.920415	0.942453	-1.11431	-0.156156	0.693931	0.734557	Hypothetical protein
CAM60370.1	MAB_0270c	1.19222	1.16729	1.21411	1.82915	1.4242	1.91894	1.27415	0.349539	0.555363	0.641294	1.43025	0.516265	0.376909	0.429182	Hypothetical protein
CAM60371.1	MAB_0271	30.044	29.3769	19.2234	18.5201	22.075	20.4687	-1.57004	-0.650802	0.0005503	0.001601	-1.39678	-0.482102	0.009611	0.0145743	Hypothetical protein
CAM60372.1	MAB_0272	107.539	97.2743	84.3808	72.7087	83.0781	99.3586	-1.29721	-0.375411	0.0206132	0.0401488	-1.11695	-0.159563	0.322516	0.372857	Hypothetical protein
CAM60373.1	MAB_0273c	8.10712	10.1165	8.09408	5.94474	14.7167	10.4476	-1.29798	-0.376268	0.199906	0.279539	1.35766	0.441127	0.103423	0.133711	Hypothetical protein
CAM60374.1	MAB_0274c	106.823	67.7029	93.4866	74.7665	147.167	184.005	-1.03324	-0.0471786	0.816349	0.866931	1.90388	0.92894	3.425e-06	7.853e-06	Conserved hypothetical protein
CAM60375.1	MAB_0275	52.2194	57.1973	39.4586	38.8694	27.7718	25.3727	-1.4011	-0.486558	0.005714	0.0129142	-2.06918	-1.04906	1.34e-08	3.837e-08	Queuine tRNA-ribosyltransferase (TGT)
CAM60376.1	MAB_0276	70.3412	79.765	248.286	256.31	397.351	344.77	3.35348	1.74566	2.671e-26	7.025e-25	4.93079	2.30182	6.937e-45	1.483e-43	Probable cytochrome P450
CAM60377.1	MAB_0277c	23.606	21.0113	21.0446	18.7488	13.7672	15.3515	-1.11126	-0.152194	0.469243	0.561488	-1.51801	-0.60218	0.006533	0.0101447	Probable amino acid ABC transporter, permease
CAM60378.1	MAB_0278c	13.5913	20.0385	8.49878	8.23117	4.98469	8.31542	-2.03175	-1.02272	0.0001862	0.0005945	-2.52452	-1.33601	3.468e-06	7.944e-06	Putative glutamyl-tRNA synthetase or glutamyl-Q tRNA(Asp) synthetase
CAM60379.1	MAB_0279c	38.628	38.5206	25.294	22.4071	17.5651	21.3216	-1.61089	-0.687861	4.795e-05	0.0001714	-1.97212	-0.979745	2.98e-08	8.337e-08	Probable DNA ligase LigC
CAM60380.1	MAB_0280	69.3874	51.5554	38.0422	36.8116	26.8224	43.2828	-1.61011	-0.687162	0.000391	0.001177	-1.71293	-0.776462	7.14e-05	0.0001421	Conserved hypothetical protein
CAM60381.1	MAB_0281	71.295	60.6992	43.3033	44.8142	26.585	24.9463	-1.49168	-0.576941	0.0001779	0.0005696	-2.55068	-1.35088	4.747e-16	2.342e-15	Conserved hypothetical protein
CAM60382.1	MAB_0282	22.6522	21.984	23.4728	20.1206	20.4135	22.1745	-1.01794	-0.0256482	0.894349	0.923066	-1.04398	-0.0620941	0.750207	0.783005	Conserved hypothetical protein
CAM60383.1	MAB_0283c	68.1952	54.0845	50.7904	46.872	48.8974	51.8115	-1.24015	-0.31052	0.0355581	0.0647684	-1.20327	-0.266958	0.0711847	0.0945668	Conserved hypothetical protein
CAM60384.1	MAB_0284c	2.38445	1.94549	1.82117	2.28644	2.37366	4.0511	-1.04763	-0.0671269	0.892693	0.922145	1.51918	0.603295	0.188612	0.231493	Major facilitator superfamily
CAM60385.1	MAB_0285	9.29934	12.4511	7.89173	9.60304	4.27259	5.54361	-1.26652	-0.340874	0.180162	0.256673	-2.22132	-1.15142	8.684e-05	0.0001711	Putative oxidoreductase
CAM60386.1	MAB_0286	0.715334	1.16729	0.202352	0.228644	1.89893	1.70573	-4.07841	-2.02801	0.060051	0.101453	1.85503	0.891445	0.14128	0.17752	Conserved hypothetical protein
CAM60387.1	MAB_0287	1.19222	2.14004	1.41646	4.34423	3.08576	7.24934	1.67595	0.744979	0.224419	0.307179	3.05232	1.60991	0.005971	0.009346	Probable fatty-acid-CoA ligase FadD
CAM60388.1	MAB_0288	0.953779	0.778195	0.809408	1.37186	0.949464	2.34538	1.25147	0.323624	0.652446	0.727456	1.95262	0.96541	0.14987	0.187357	Putative monooxygenase (salicylate/ hydroxybenzoate hydroxylase
CAM60389.1	MAB_0289	5.72267	4.08552	8.09408	9.60304	11.1562	11.5137	1.82267	0.866054	0.005773	0.0130169	2.348	1.23144	5.734e-05	0.0001152	Conserved hypothetical protein
CAM60390.1	MAB_0290	8.10712	6.61466	13.7599	22.8644	23.7366	40.7242	2.48597	1.31381	2.689e-05	0.0001002	4.40232	2.13827	2.299e-12	9.053e-12	Probable 3-carboxymuconate cycloisomerase (PcaB)
CAM60391.1	MAB_0291	31.4747	28.015	34.1975	38.4121	46.7611	53.0908	1.22318	0.290632	0.0590311	0.100109	1.69174	0.75851	3.549e-07	8.91e-07	Conserved hypothetical protein (transcriptional regulator CdaR?)
CAM60392.1	MAB_0292c	4.76889	4.08552	7.68938	8.68846	8.78255	9.16828	1.854	0.890645	0.003981	0.009471	2.04232	1.03021	0.0007933	0.001396	Putative ISXo8 transposase
CAM60393.1	MAB_0294	20.9831	10.5056	26.9128	48.0152	51.0337	79.3163	2.39039	1.25725	1.237e-05	4.88e-05	4.16742	2.05915	3.738e-13	1.549e-12	Putative carboxylesterase, type B
CAM60394.1	MAB_0295	4.05356	4.66917	4.85645	6.40202	4.98469	4.69075	1.27095	0.345909	0.317702	0.409127	1.10161	0.139614	0.696466	0.736923	Putative phenazine biosynthesis protein PhzC
CAM60395.1	MAB_0296	3.09978	2.72368	2.42822	4.34423	2.84839	6.18326	1.15354	0.206063	0.661525	0.735103	1.58176	0.661531	0.144752	0.181558	Putative 2,3-dihydro-2,3-dihydroxybenzoate dehydrogenase
CAM60396.1	MAB_0297	2.38445	1.36184	2.02352	2.28644	2.61103	2.34538	1.17896	0.237514	0.635691	0.71231	1.35782	0.441294	0.369644	0.421594	Probable isochorismatase (phenazine biosynthesis) PhzD
CAM60397.1	MAB_0298	8.82245	7.78195	8.70114	13.0327	14.242	14.9251	1.30148	0.380157	0.145418	0.214186	1.76866	0.82266	0.001086	0.001882	Putative phenazine biosynthesis protein PhzE
CAM60398.1	MAB_0299	265.151	185.405	275.199	236.646	375.038	341.785	1.13845	0.187075	0.225386	0.30793	1.59346	0.672166	1.207e-05	2.618e-05	Putative amidohydrolase (aminocarboxymuconate-semialdehyde decarboxylase)
CAM60399.1	MAB_0300c	192.425	156.806	185.354	222.47	349.403	410.654	1.16872	0.224931	0.163238	0.236466	2.18027	1.1245	1.978e-12	7.844e-12	Putative transcriptional regulator, TetR family
CAM60400.1	MAB_0301	64.1416	56.2246	190.009	227.043	497.045	508.094	3.46872	1.7944	2.944e-25	7.388e-24	8.36435	3.06425	8.926e-72	3.991e-70	Putative carboxylesterase
CAM60401.1	MAB_0302	19.314	20.6222	70.4185	83.9122	167.343	140.723	3.84271	1.94212	1.298e-31	4.948e-30	7.67722	2.94058	8.06e-74	3.886e-72	Putative monooxygenase
CAM60402.1	MAB_0303	12.876	15.7584	41.0775	50.7589	77.144	67.8027	3.16156	1.66064	1.131e-19	1.905e-18	5.0012	2.32227	9.679e-39	1.647e-37	Putative dioxygenase (1H-3-hydroxy-4-oxoquinaldine 2,4-dioxygenase)
CAM60403.1	MAB_0304	5.00734	4.86372	11.5341	19.4347	25.6355	14.4987	3.11735	1.64032	2.128e-06	9.394e-06	4.04279	2.01535	3.762e-09	1.128e-08	Hypothetical protein
CAM60404.1	MAB_0305	244.644	225.287	262.046	279.86	250.421	302.34	1.15402	0.206665	0.132903	0.19897	1.17952	0.238195	0.0834254	0.109731	Putative aminotransferase
CAM60405.1	MAB_0306c	16.9296	9.92198	6.87997	12.3468	11.1562	13.6458	-1.39153	-0.476674	0.112959	0.173495	-1.06701	-0.0935738	0.749389	0.782483	Hypothetical protein
CAM60406.1	MAB_0307c	19.5525	23.1513	12.5458	8.00253	7.59572	10.6608	-2.06452	-1.0458	9.942e-06	3.991e-05	-2.33117	-1.22105	6.071e-07	1.494e-06	Hypothetical protein
CAM60407.1	MAB_0308c	9.77623	8.94924	15.9858	16.0051	18.7519	30.0634	1.71265	0.776229	0.00252	0.006352	2.62858	1.39428	1.922e-08	5.44e-08	Hypothetical protein
CAM60408.1	MAB_0309	279.219	312.64	330.441	320.33	253.982	224.303	1.09777	0.134582	0.309942	0.400814	-1.24137	-0.311932	0.0195957	0.0285123	DNA polymerase III, subunit gamma/tau
CAM60409.1	MAB_0310c	820.25	576.837	1122.85	1128.59	1407.11	1241.98	1.61232	0.689139	5.456e-05	0.0001936	1.897	0.923718	6.275e-08	1.697e-07	Putative cyclopropane-fatty-acyl-phospholipid synthase
CAM60410.1	MAB_0311c	1179.59	837.143	1412.21	1384.21	2165.25	1925.34	1.38724	0.472214	0.002739	0.006812	2.02913	1.02086	9.042e-11	3.129e-10	Conserved hypothetical protein
CAM60411.1	MAB_0312c	39.3434	38.9097	17.6046	15.3191	16.1409	15.1383	-2.36383	-1.24113	5.176e-10	3.595e-09	-2.50075	-1.32236	7.815e-11	2.724e-10	Enolase (Eno)
CAM60412.1	MAB_0313c	16.9296	18.093	10.927	8.9171	9.96938	14.9251	-1.75745	-0.813485	0.0003469	0.001058	-1.39524	-0.48051	0.0281605	0.0399231	Putative aminoglycoside phosphotransferase
CAM60413.1	MAB_0314c	23.1291	24.3186	15.5811	16.691	14.242	16.4176	-1.47539	-0.561096	0.004177	0.009867	-1.54376	-0.626449	0.001662	0.002807	Possible transcriptional regulator, TetR family
CAM60414.1	MAB_0315	50.0734	52.9172	37.2328	45.7287	44.6248	51.8115	-1.24885	-0.3206	0.0899762	0.143112	-1.06678	-0.0932575	0.619021	0.664414	Conserved hypothetical protein
CAM60415.1	MAB_0316	11.6838	14.9802	5.66586	9.14575	9.96938	10.2344	-1.84326	-0.882259	0.001521	0.004032	-1.33231	-0.413928	0.117662	0.15038	Probable enoyl-CoA hydratase
CAM60416.1	MAB_0317	303.54	326.453	326.191	316.9	424.411	413.426	1.01964	0.0280552	0.843985	0.886267	1.32761	0.408826	0.004008	0.00644	Conserved hypothetical protein
CAM60417.1	MAB_0318c	880.576	794.537	911.393	874.333	918.369	814.272	1.06689	0.0934111	0.515571	0.606308	1.03461	0.0490857	0.732728	0.768841	Conserved hypothetical protein
CAM60418.1	MAB_0319	98.4777	116.924	94.0937	101.061	64.0888	54.7965	-1.10817	-0.148183	0.350833	0.443388	-1.82106	-0.864781	1.327e-07	3.478e-07	Conserved hypothetical protein
CAM60419.1	MAB_0320	84.4094	84.8232	60.5032	56.9323	33.2313	27.5049	-1.43894	-0.525011	0.0003492	0.001064	-2.79702	-1.48389	1.47e-20	9.717e-20	Recombination protein RecR
CAM60420.1	MAB_0321c	17.168	19.4549	14.7717	17.3769	7.83308	10.6608	-1.15056	-0.202341	0.345646	0.438116	-1.97171	-0.979449	4.145e-05	8.465e-05	Hypothetical protein
CAM60421.1	MAB_0322c	4.53045	4.08552	4.24939	4.80152	3.08576	4.47753	1.05288	0.0743442	0.843609	0.886132	-1.11868	-0.161798	0.67958	0.721541	Hypothetical protein
CAM60422.1	MAB_0323c	36.0052	41.6334	28.734	34.9825	17.5651	16.6308	-1.23216	-0.301195	0.0811913	0.130918	-2.28456	-1.19192	4.303e-10	1.393e-09	Putative cobyric acid synthase CobQ2
CAM60423.1	MAB_0324c	113.023	129.375	199.114	246.249	178.499	173.558	1.83072	0.872415	3.204e-10	2.277e-09	1.44892	0.534977	0.0001312	0.0002524	Putative Mur ligase family protein
CAM60424.1	MAB_0325c	44.8276	52.139	218.54	288.32	322.818	296.37	5.20191	2.37904	1.3e-51	1.163e-49	6.3601	2.66905	8.072e-65	3.054e-63	Hypothetical protein
CAM60425.1	MAB_0326	17.8834	14.2021	10.32	11.6608	3.56049	6.82291	-1.44747	-0.533534	0.0294023	0.0545869	-2.99268	-1.58144	4.579e-08	1.26e-07	Putative transcriptional regulator, MarR family
CAM60426.1	MAB_0327	26.9443	27.2368	16.7952	16.0051	14.0046	13.0062	-1.64903	-0.721621	0.0001773	0.0005679	-2.0074	-1.00533	6.366e-07	1.562e-06	Possible aminoglycoside phosphotransferase
CAM60427.1	MAB_0328	89.1783	86.7687	42.6963	40.6986	26.8224	28.1445	-2.10431	-1.07335	1.636e-15	1.981e-14	-3.19113	-1.67407	1.807e-30	2.048e-29	Putative acyl-CoA dehydrogenase
CAM60428.1	MAB_0329	72.9641	73.9285	46.7433	39.0981	27.0597	32.1956	-1.7042	-0.769098	1.983e-07	1.019e-06	-2.46844	-1.3036	8.649e-17	4.459e-16	DNA polymerase III, epsilon subunit (DnaQ)
CAM60429.1	MAB_0330	31.7131	26.4586	20.6399	21.4925	17.8025	18.1234	-1.37037	-0.454566	0.01322	0.0271239	-1.60373	-0.681435	0.000331	0.000609	Beta-lactamase
CAM60430.1	MAB_0331c	3.09978	3.89097	1.61882	1.14322	1.66156	2.13216	-2.5005	-1.32222	0.00756	0.0166807	-1.83148	-0.873007	0.0557899	0.0753362	30S ribosomal protein S18.2
CAM60431.1	MAB_0332c	3.81512	4.08552	3.03528	2.28644	3.08576	2.34538	-1.4706	-0.556404	0.170805	0.245979	-1.46074	-0.546704	0.182611	0.22497	30s ribosomal protein S14.2
CAM60432.1	MAB_0333c	0.476889	1.94549	0.202352	0.457287	0.474732	0.213216	-3.69537	-1.88572	0.0516249	0.0893982	-3.4897	-1.8031	0.0616767	0.0827867	50S ribosomal protein L33
CAM60433.1	MAB_0334c	1.19222	1.75094	1.21411	0.685931	1.66156	0	-1.53189	-0.615308	0.392074	0.486283	-1.85327	-0.890076	0.241156	0.288917	50S ribosomal protein L28-2
CAM60434.1	MAB_0335	15.2605	24.5131	22.4611	27.6659	48.8974	42.2168	1.23953	0.309796	0.162825	0.236007	2.25624	1.17392	3.68e-08	1.021e-07	Probable cobalamin synthesis protein
CAM60435.1	MAB_0336	15.7374	20.0385	18.8187	20.3493	25.6355	27.2916	1.08044	0.111615	0.582564	0.665053	1.46515	0.551051	0.005048	0.008001	50S ribosomal protein L31 type B
CAM60436.1	MAB_0337c	351.706	440.458	267.914	258.825	241.876	240.721	-1.50629	-0.591001	5.688e-05	0.000201	-1.64446	-0.717617	1.092e-06	2.627e-06	Probable 2-isopropylmalate synthase (LeuA)
CAM60437.1	MAB_0338c	3.09978	1.75094	2.02352	2.51508	2.37366	1.49251	-1.04318	-0.0609878	0.899918	0.926674	-1.22525	-0.293075	0.56362	0.612842	Hypothetical protein
CAM60438.1	MAB_0339	17.4065	21.0113	10.927	13.9473	11.8683	8.95507	-1.56732	-0.648295	0.003015	0.007409	-1.87069	-0.903568	7.728e-05	0.0001532	Hypothetical protein
CAM60439.1	MAB_0340	8.82245	9.72743	6.47526	7.3166	1.66156	2.77181	-1.35416	-0.4374	0.110675	0.170627	-4.09874	-2.03518	9.409e-08	2.501e-07	Hypothetical protein
CAM60440.1	MAB_0341	9.77623	8.56014	5.26115	6.40202	6.64625	4.90397	-1.56766	-0.648615	0.0237125	0.0452534	-1.58463	-0.66415	0.0222845	0.0321393	Putative transcriptional regulator, TetR family
CAM60441.1	MAB_0342c	47.4505	61.8665	72.442	74.3092	59.1042	51.385	1.32828	0.409563	0.004966	0.0114719	-1.00202	-0.002915	0.984477	0.986483	Putative nitroreductase family protein
CAM60442.1	MAB_0343	588.958	658.936	955.101	872.504	1577.3	1467.99	1.46351	0.549436	0.0001069	0.0003579	2.43723	1.28524	1.05e-19	6.558e-19	Aspartate kinase
CAM60443.1	MAB_0344	436.592	435.984	604.021	528.624	822.474	810.86	1.29953	0.377985	0.005222	0.0119335	1.87172	0.904366	2.05e-11	7.511e-11	Aspartate-semialdehyde dehydrogenase (Asd)
CAM60444.1	MAB_0345	27.898	35.797	40.6728	35.2111	60.5284	63.3251	1.18288	0.242308	0.179917	0.256398	1.92493	0.94481	6.462e-08	1.745e-07	Hypothetical protein
CAM60445.1	MAB_0346	54.8423	60.1155	53.8256	48.2438	46.7611	42.0035	-1.12721	-0.172752	0.232281	0.316092	-1.30251	-0.38129	0.009856	0.0149228	Conserved hypothetical protein
CAM60446.1	MAB_0347	59.3727	54.0845	61.1103	58.9901	114.648	133.047	1.06232	0.087223	0.600699	0.681328	2.1928	1.13278	2.004e-12	7.942e-12	Cell division control protein 48 CDC48
CAM60447.1	MAB_0348	30.7594	24.9022	15.7835	15.5478	25.3982	25.1595	-1.75737	-0.813421	9.875e-05	0.0003329	-1.09025	-0.124661	0.525974	0.577139	Hypothetical conserved TPR domain protein
CAM60448.1	MAB_0349c	31.7131	33.2678	11.9388	15.0905	4.98469	3.41145	-2.42217	-1.2763	8.527e-09	5.127e-08	-7.77669	-2.95916	2.359e-23	1.899e-22	Putative hydrolase, alpha/beta fold
CAM60449.1	MAB_0350	9.29934	7.00375	7.89173	10.289	9.73201	7.88899	1.12225	0.166394	0.548209	0.634823	1.09106	0.125727	0.653973	0.69812	Conserved hypothetical protein
CAM60450.1	MAB_0351	186.941	223.731	346.022	326.96	279.143	216.201	1.63655	0.710657	7.425e-07	3.518e-06	1.20322	0.266898	0.0648249	0.0867508	Catalase
CAM60451.1	MAB_0352	98.7161	113.811	86.6067	76.367	71.6846	67.3762	-1.30655	-0.385767	0.0175523	0.0348453	-1.53722	-0.620322	0.0001606	0.0003058	Conserved hypothetical protein
CAM60452.1	MAB_0353	135.198	136.573	89.2372	81.8544	67.412	62.0458	-1.58573	-0.665144	1.645e-05	6.351e-05	-2.10287	-1.07236	1.022e-11	3.812e-11	Conserved hypothetical protein
CAM60453.1	MAB_0354c	94.901	115.756	88.8325	82.5404	98.2696	89.7639	-1.23393	-0.303258	0.065316	0.108853	-1.12752	-0.173152	0.2916	0.341315	Oxidoreductase, 2-nitropropane dioxygenase family
CAM60454.1	MAB_0355	153.082	132.488	127.077	120.724	223.836	240.934	-1.14612	-0.196758	0.170319	0.245423	1.6363	0.710433	4.421e-07	1.099e-06	Probable ammonium transporter
CAM60455.1	MAB_0356c	247.267	218.478	244.239	185.43	425.835	465.664	-1.08148	-0.113006	0.43931	0.533331	1.91628	0.938311	8.01e-11	2.79e-10	Conserved hypothetical protein
CAM60456.1	MAB_0357c	21.6985	18.6767	95.3078	50.073	272.734	271.637	3.60704	1.85081	1.767e-12	1.603e-11	13.4881	3.75361	7.004e-48	1.689e-46	Conserved hypothetical protein
CAM60457.1	MAB_0358	17.4065	15.1748	11.3317	13.9473	12.1057	16.8441	-1.28722	-0.364263	0.107778	0.166998	-1.10807	-0.148053	0.505899	0.55735	Hypothetical conserved membrane protein PknM or conserved lipoprotein LppH
CAM60458.1	MAB_0359	14.3067	14.7857	13.1529	13.2613	13.7672	15.3515	-1.1028	-0.141174	0.496802	0.58763	1.0028	0.004029	0.984361	0.986483	Putative fructokinase
CAM60459.1	MAB_0360	13.1145	13.6184	5.4635	6.63067	5.69679	6.18326	-2.22081	-1.15109	4.569e-06	1.919e-05	-2.24084	-1.16404	5.082e-06	1.144e-05	Conserved hypothetical protein
CAM60460.1	MAB_0361	10.9685	14.3966	5.86821	5.94474	4.74732	5.54361	-2.16964	-1.11745	8.09e-05	0.0002769	-2.47516	-1.30752	1.004e-05	2.195e-05	Conserved hypothetical protein
CAM60461.1	MAB_0362c	36.9589	31.7114	16.3905	17.1483	8.30781	7.88899	-2.03443	-1.02462	1.386e-07	7.246e-07	-4.20267	-2.07131	2.947e-19	1.792e-18	N-acetylglucosamine-6-phosphate deacetylase NagA
CAM60462.1	MAB_0363c	108.969	129.569	57.2656	60.5906	37.2665	36.4599	-2.03758	-1.02685	5.38e-12	4.618e-11	-3.25303	-1.70178	2.677e-27	2.576e-26	Glutamine-fructose-6-phosphate transaminase
CAM60463.1	MAB_0364c	31.2363	36.5752	22.0564	16.9196	9.73201	7.46256	-1.73774	-0.797214	5.022e-05	0.0001791	-3.98546	-1.99475	1.353e-17	7.416e-17	ATPase, BadF/BadG/BcrA/BcrD type
CAM60464.1	MAB_0365c	58.1805	58.5592	27.5199	26.98	19.7014	13.0062	-2.14011	-1.09769	1.324e-12	1.231e-11	-3.60109	-1.84844	1.955e-26	1.842e-25	Probable sugar-transport integral membrane protein
CAM60465.1	MAB_0366	55.0807	57.0028	49.1715	49.6157	39.4028	36.6731	-1.13624	-0.184272	0.25341	0.340697	-1.47709	-0.562754	0.0007151	0.001263	Conserved hypothetical protein (hydride transferase/luciferase?)
CAM60466.1	MAB_0367c	17.4065	19.4549	19.8305	16.691	12.8178	20.6819	-1.00934	-0.0134108	0.954403	0.968183	-1.09326	-0.128635	0.588807	0.63685	Conserved hypothetical protein
CAM60467.1	MAB_0368	457.337	552.713	427.57	406.528	248.997	226.435	-1.21207	-0.277478	0.0644233	0.107547	-2.12806	-1.08954	6.488e-13	2.648e-12	Short-chain dehydrogenase/reductas
CAM60468.1	MAB_0369	141.159	161.67	167.952	159.822	118.683	121.32	1.07897	0.109655	0.412931	0.50618	-1.26622	-0.340523	0.0123476	0.018452	Glutamate--cysteine ligase GshA
CAM60469.1	MAB_0370	38.3896	38.3261	57.8727	51.9021	49.6095	46.0546	1.43468	0.520732	0.002199	0.005631	1.24517	0.316338	0.0666786	0.0890618	Conserved hypothetical protein
CAM60470.1	MAB_0371	10.73	10.1165	11.3317	10.7463	12.343	10.4476	1.06405	0.0895612	0.741801	0.805693	1.09253	0.127678	0.639429	0.684675	Conserved hypothetical protein
CAM60471.1	MAB_0372	30.7594	39.2988	44.3151	41.3845	39.8775	32.8353	1.21357	0.27926	0.0706714	0.116241	1.02425	0.0345621	0.827357	0.854102	Conserved hypothetical protein
CAM60472.1	MAB_0373	21.6985	34.2406	31.9716	35.2111	26.585	22.1745	1.18535	0.245316	0.210386	0.291541	-1.16333	-0.218258	0.282878	0.332662	Probable aminotransferase
CAM60473.1	MAB_0374c	46.0198	49.6099	37.8398	40.2413	48.8974	47.9736	-1.23024	-0.298935	0.0758549	0.123569	1.00962	0.013817	0.933535	0.94293	Conserved hypothetical protein
CAM60474.1	MAB_0375	5.72267	6.8092	5.4635	5.71609	7.83308	9.16828	-1.13057	-0.177045	0.565498	0.650694	1.35103	0.434059	0.130393	0.165106	Hypothetical protein
CAM60475.1	MAB_0376	132.814	147.857	76.6914	82.769	104.678	121.107	-1.76725	-0.82151	4.882e-07	2.386e-06	-1.24357	-0.31449	0.0507784	0.0691002	Conserved hypothetical protein (peptidase?)
CAM60476.1	MAB_0377	23.3676	26.2641	19.8305	26.98	24.4487	30.2767	-1.07399	-0.102984	0.60921	0.688757	1.10272	0.141063	0.477621	0.529637	Putative transcriptional regulator, TetR family
CAM60477.1	MAB_0378	376.743	383.066	461.767	756.811	808.706	903.183	1.60324	0.680988	0.0001574	0.0005104	2.25305	1.17188	7.385e-11	2.581e-10	Probable lipid-transfer protein Ltp1/thiolase
CAM60478.1	MAB_0379	169.773	160.114	181.51	289.463	295.996	276.541	1.42684	0.512826	0.004274	0.0100717	1.73578	0.795584	8.921e-06	1.959e-05	Conserved hypothetical protein (MaoC-like dehydratase?)
CAM60479.1	MAB_0380	121.607	132.099	133.957	221.327	202.711	198.291	1.39866	0.484042	0.0081	0.0177453	1.57998	0.659906	0.0003004	0.0005556	Probable short-chain dehydrogenase/reductase
CAM60480.1	MAB_0381	50.3118	47.2753	28.1269	30.4096	32.2818	31.9824	-1.66553	-0.735981	1.354e-06	6.154e-06	-1.5141	-0.598458	7.463e-05	0.0001483	Glycerol uptake facilitator protein (GlpF)
CAM60481.1	MAB_0382	153.558	147.857	102.592	128.269	111.325	104.476	-1.30931	-0.388807	0.0114437	0.0240513	-1.39658	-0.481897	0.001811	0.003041	Glycerol kinase (GlpK)
CAM60482.1	MAB_0383c	404.164	351.549	448.007	563.149	639.227	667.366	1.33825	0.420352	0.004029	0.009573	1.73035	0.79106	5.865e-08	1.596e-07	Putative transcriptional regulator, PadR-like
CAM60483.1	MAB_0384	13.5913	14.3966	9.30819	8.23117	9.49464	10.2344	-1.59199	-0.670828	0.005832	0.0131377	-1.41732	-0.503165	0.035811	0.0499627	Conserved hypothetical protein
CAM60484.1	MAB_0385	41.2509	25.4859	40.8751	78.1961	71.9219	97.8661	1.78684	0.837408	0.0008222	0.002317	2.55286	1.35211	5.17e-08	1.416e-07	Conserved hypothetical protein (cation transporter?)
CAM60485.1	MAB_0386c	37.6743	35.4079	41.6845	41.3845	56.9679	64.178	1.13997	0.189001	0.257591	0.345563	1.66619	0.736556	5.669e-06	1.27e-05	Conserved hypothetical membrane protein
CAM60486.1	MAB_0387	37.6743	36.1861	25.9011	28.1232	26.1103	23.667	-1.36729	-0.451316	0.005233	0.0119545	-1.48368	-0.569181	0.0005638	0.001012	Conserved hypothetical protein
CAM60487.1	MAB_0388c	27.898	29.9605	24.0799	21.2639	26.1103	32.1956	-1.27515	-0.350672	0.0633908	0.106076	1.00986	0.0141507	0.938681	0.946379	Conserved hypothetical protein
CAM60488.1	MAB_0389c	33.8591	34.6297	21.854	24.2362	11.3936	12.793	-1.4909	-0.57618	0.001636	0.004299	-2.82036	-1.49588	5.378e-13	2.209e-12	Putative regulatory protein
CAM60489.1	MAB_0390c	13.8298	17.1203	13.7599	15.3191	11.6309	11.0872	-1.07787	-0.108185	0.598529	0.679023	-1.37571	-0.460176	0.0345008	0.0482306	Conserved hypothetical protein
CAM60490.1	MAB_0391c	6.67645	6.8092	8.90349	5.71609	7.35835	4.69075	1.09734	0.13401	0.666205	0.73976	-1.13092	-0.177502	0.584701	0.633105	Conserved hypothetical membrane protein
CAM60491.1	MAB_0392c	49.5965	48.2481	49.9809	56.0177	67.1746	94.8811	1.08255	0.114428	0.485213	0.576395	1.66175	0.732702	4.53e-06	1.024e-05	Conserved hypothetical protein
CAM60492.1	MAB_0393	2.62289	3.50188	10.32	11.8895	7.83308	10.4476	3.54338	1.82512	9.499e-08	5.056e-07	2.95343	1.56239	7.795e-06	1.721e-05	Possible methyltransferase
CAM60493.1	MAB_0394c	7.39179	7.1983	6.67762	7.77389	5.93415	10.874	-1.01192	-0.0170933	0.954855	0.968443	1.17072	0.227392	0.442185	0.495142	Conserved hypothetical protein
CAM60494.1	MAB_0395c	38.1512	41.2443	41.8869	42.7564	30.6202	29.4238	1.06208	0.0868926	0.54049	0.627658	-1.32724	-0.40843	0.006663	0.0103343	Conserved hypothetical protein
CAM60495.1	MAB_0396c	91.3243	89.1033	110.079	93.7439	103.729	82.0881	1.1326	0.179635	0.274167	0.362753	1.02767	0.0393811	0.81168	0.840211	Hypothetical protein
CAM60496.1	MAB_0397c	22.4138	18.6767	17.6046	18.7488	18.5146	24.0934	-1.12232	-0.16649	0.455995	0.549114	1.0529	0.0743667	0.735512	0.770939	Conserved hypothetical protein
CAM60497.1	MAB_0398c	20.5062	14.9802	16.1882	10.9749	8.07045	8.10221	-1.27244	-0.347603	0.154179	0.225001	-2.15595	-1.10833	3.647e-05	7.501e-05	Exodeoxyribonuclease V, alpha subunit (RecD)
CAM60498.1	MAB_0399c	65.0954	63.2283	50.7904	47.3292	23.0245	23.2405	-1.30379	-0.382713	0.007313	0.016201	-2.76691	-1.46828	7.349e-20	4.628e-19	Exodeoxyribonuclease V, beta subunit (RecB)
CAM60499.1	MAB_0400c	88.463	75.2903	73.4538	111.807	81.6539	136.245	1.13105	0.177662	0.409242	0.502534	1.33294	0.414614	0.0534138	0.072446	Exodeoxyribonuclease V, gamma subunit (RecC)
CAM60500.1	MAB_0401	139.252	134.044	160.06	159.136	105.391	114.071	1.16946	0.225847	0.0977725	0.153429	-1.24189	-0.312539	0.0245904	0.0352273	Putative acyltransferase
CAM60501.1	MAB_0402	190.04	172.954	196.686	159.822	336.823	348.821	-1.01432	-0.0205115	0.881066	0.913767	1.89227	0.920117	9.361e-12	3.504e-11	Conserved hypothetical protein
CAM60502.1	MAB_0403	23.606	20.0385	26.5081	20.8066	63.1394	72.2802	1.09967	0.137064	0.475035	0.56732	3.13329	1.64768	6.824e-21	4.56e-20	Conserved hypothetical protein
CAM60503.1	MAB_0404c	41.9663	31.3223	77.0961	52.8167	213.867	178.675	1.78064	0.8324	6.543e-05	0.000228	5.36952	2.42479	7.081e-33	9.117e-32	Putative acetyltransferase
CAM60504.1	MAB_0405c	686.721	864.38	1295.66	1087.66	1922.19	1897.83	1.5359	0.619083	5.956e-05	0.0002097	2.4613	1.29942	3.23e-17	1.715e-16	Hypothetical protein
CAM60505.1	MAB_0406c	69.8643	55.8355	56.8609	54.4172	63.3768	73.7727	-1.12099	-0.164776	0.263104	0.351425	1.10112	0.138972	0.338323	0.388938	Cysteine synthase/cystathionine beta-synthase family
CAM60506.1	MAB_0407c	440.169	425.478	389.932	357.599	505.827	497.859	-1.1562	-0.209396	0.151501	0.221817	1.15999	0.214116	0.141253	0.17752	Conserved hypothetical protein (metallophospho esterase?)
CAM60507.1	MAB_0408c	439.215	423.532	629.517	615.966	658.928	601.056	1.44475	0.530818	7.412e-05	0.0002553	1.46038	0.546348	4.558e-05	9.263e-05	Probable bifunctional membrane-associated penicillin-binding protein PonA2/glycosyl transferase
CAM60508.1	MAB_0409	315.701	364.584	124.446	106.091	110.85	95.3075	-2.94941	-1.56043	6.062e-22	1.217e-20	-3.30277	-1.72368	4.138e-26	3.847e-25	Putative transcriptional regulator WhiB
CAM60509.1	MAB_0410c	214.839	237.155	128.494	139.473	82.8408	78.2502	-1.69332	-0.759851	1.026e-08	6.118e-08	-2.81498	-1.49313	1.481e-27	1.454e-26	Probable anion transporter ATPase
CAM60510.1	MAB_0411c	156.181	173.343	130.315	139.015	92.0981	86.9921	-1.22857	-0.296978	0.0346669	0.0633093	-1.84709	-0.885255	7.753e-10	2.455e-09	Putative anion transporter ATPase
CAM60511.1	MAB_0412	2.146	3.69643	4.6541	2.74372	2.84839	0.426432	1.25462	0.327248	0.497882	0.588743	-1.85929	-0.894756	0.112892	0.144734	Conserved hypothetical protein
CAM60512.1	MAB_0413	38.3896	46.3026	36.6257	35.2111	24.6861	25.5859	-1.18678	-0.247057	0.0905652	0.143863	-1.69522	-0.761469	1.078e-06	2.595e-06	Putative endoribonuclease
CAM60513.1	MAB_0414	83.6941	85.9905	73.2514	75.4524	59.3415	51.1718	-1.14287	-0.192657	0.186301	0.263966	-1.54133	-0.624175	3.148e-05	6.517e-05	Possible hydrolase (beta-lactamase-like)
CAM60514.1	MAB_0415	93.9472	107.002	60.5032	57.3896	40.3522	46.9075	-1.70959	-0.773652	8.201e-08	4.413e-07	-2.30423	-1.20429	8.092e-16	3.936e-15	Conserved hypothetical membrane protein
CAM60515.1	MAB_0416c	494.296	567.693	265.688	276.202	157.136	160.338	-1.9635	-0.973428	7.12e-11	5.505e-10	-3.34879	-1.74364	1.182e-30	1.358e-29	Putative Crp/Fnr-family transriptional regulator
CAM60516.1	MAB_0417c	114.692	132.488	147.11	149.304	160.222	146.906	1.1935	0.255193	0.0666496	0.110737	1.23533	0.304902	0.0284945	0.0403733	Conserved hypothetical membrane protein
CAM60517.1	MAB_0418	122.799	102.138	225.218	236.875	273.92	274.196	2.06531	1.04636	8.349e-14	8.755e-13	2.45164	1.29375	2.104e-20	1.378e-19	Probable endonuclease III protein
CAM60518.1	MAB_0419	57.4652	41.4389	68.1926	73.8519	90.9112	91.8961	1.45178	0.537824	0.001159	0.00316	1.87181	0.904431	3.314e-08	9.24e-08	Conserved hypothetical protein
CAM60519.1	MAB_0420	67.2414	68.4811	58.4797	60.1333	44.1501	45.2018	-1.14567	-0.196192	0.179342	0.255876	-1.51862	-0.602762	6.567e-05	0.0001313	Conserved hypothetical protein
CAM60520.1	MAB_0421	194.094	182.292	175.237	161.194	139.334	120.467	-1.11522	-0.157326	0.252101	0.339308	-1.44967	-0.535724	0.0001174	0.0002274	Possible membrane-associated serine protease
CAM60521.1	MAB_0422c	91.5628	96.8852	80.3337	84.3695	54.3568	53.9436	-1.14718	-0.198086	0.178831	0.25537	-1.74272	-0.801343	1.534e-07	3.989e-07	Possible epoxide hydrolase EphE
CAM60522.1	MAB_0423c	316.178	381.51	346.629	349.825	300.031	273.769	-1.00351	-0.005057	0.972484	0.982185	-1.21856	-0.285179	0.0526983	0.0715346	Conserved hypothetical membrane protein
CAM60523.1	MAB_0424	598.973	528.005	761.855	791.793	1019.72	968	1.37985	0.464509	0.004191	0.009885	1.76536	0.819966	4.2e-07	1.047e-06	Putative protease
CAM60524.1	MAB_0425c	421.57	456.8	318.097	286.491	242.113	241.574	-1.45273	-0.538768	0.0002443	0.0007667	-1.81714	-0.861668	5.351e-09	1.582e-08	Acetyl-CoA synthetase
CAM60525.1	MAB_0426	125.66	124.9	76.6914	70.1936	40.5896	47.9736	-1.70175	-0.767017	2.101e-07	1.077e-06	-2.81652	-1.49392	5.929e-22	4.307e-21	Probable peptide ABC transporter DppA
CAM60526.1	MAB_0427	84.8863	81.1268	49.9809	52.588	31.3323	44.7753	-1.61747	-0.693738	2.181e-06	9.597e-06	-2.15893	-1.11032	3.061e-13	1.277e-12	Probable dipeptide-transport integral membrane protein ABC transporter DppB
CAM60527.1	MAB_0428	43.3969	43.7735	26.9128	25.1508	15.9035	10.874	-1.67095	-0.740672	2.919e-05	0.0001081	-3.28134	-1.71428	1.519e-17	8.274e-17	Probable peptide ABC transporter DppC
CAM60528.1	MAB_0429	80.3559	76.6522	46.3386	38.1835	21.1256	19.8291	-1.84461	-0.883317	1.328e-09	8.791e-09	-3.82786	-1.93654	1.22e-31	1.446e-30	Putative oligopeptide ABC transporter,ATP-binding protein
CAM60529.1	MAB_0430	30.044	36.5752	20.0328	22.6357	12.5804	14.2855	-1.57914	-0.659135	0.0004328	0.001292	-2.48861	-1.31534	1.304e-10	4.452e-10	Conserved hypothetical protein
CAM60530.1	MAB_0431c	117.553	100.387	99.3548	93.7439	83.7902	72.7066	-1.12324	-0.167662	0.308901	0.399783	-1.39	-0.47509	0.004402	0.007027	Conserved hypothetical protein
CAM60531.1	MAB_0432	7.63023	9.14379	17.4023	19.4347	19.9388	20.8952	2.16762	1.11611	1.363e-06	6.186e-06	2.41338	1.27105	3.04e-08	8.495e-08	Conserved hypothetical protein
CAM60532.1	MAB_0433	30.044	24.5131	63.7409	88.7138	86.1639	109.593	2.79952	1.48518	4.851e-16	6.229e-15	3.60615	1.85046	2.07e-24	1.755e-23	Type II secretion system protein E
CAM60533.1	MAB_0434c	121.845	114.395	93.4866	97.4022	77.3814	73.5595	-1.23597	-0.305645	0.0595048	0.100704	-1.56308	-0.644392	8.965e-05	0.0001763	Hypothetical protein
CAM60534.1	MAB_0435c	9.29934	8.56014	7.48702	8.68846	6.40888	4.69075	-1.10354	-0.142143	0.580773	0.664396	-1.61006	-0.687112	0.0156418	0.0230872	Putative transcriptional regulator
CAM60535.1	MAB_0436	5.96112	5.05827	4.6541	6.85931	5.22205	7.24934	1.04207	0.0594544	0.864319	0.900681	1.15198	0.204111	0.553985	0.604236	Conserved hypothetical protein
CAM60536.1	MAB_0437c	37.9127	45.9135	37.8398	45.7287	33.4686	29.8502	-1.01598	-0.0228759	0.900406	0.926983	-1.3375	-0.41954	0.0258393	0.0368662	Hypothetical protein
CAM60537.1	MAB_0438c	95.8548	94.3561	140.028	199.606	218.139	275.262	1.78363	0.834813	6.038e-07	2.911e-06	2.59536	1.37593	1.235e-16	6.328e-16	Conserved hypothetical protein
CAM60538.1	MAB_0439	18.1218	13.4239	29.1387	31.7815	51.0337	53.5172	1.95315	0.965802	7.441e-07	3.522e-06	3.36236	1.74947	1.098e-20	7.297e-20	Hypothetical protein
CAM60539.1	MAB_0440	1330.76	1157.95	1104.84	1258.23	1728.74	1759.24	-1.05301	-0.0745155	0.604207	0.684165	1.40206	0.487545	0.0006835	0.00121	Conserved hypothetical protein
CAM60540.1	MAB_0441	1205.34	904.846	1353.53	1620.63	1907.71	1852.21	1.40983	0.495522	0.001532	0.004057	1.78247	0.833875	9.557e-08	2.539e-07	Conserved hypothetical protein
CAM60541.1	MAB_0442	122.084	70.8157	204.173	251.965	298.132	285.496	2.36979	1.24476	2.782e-10	1.991e-09	3.03281	1.60066	4.168e-16	2.064e-15	Putative transposase/integrase
CAM60542.1	MAB_0443	67.4799	46.3026	156.823	167.596	275.582	244.985	2.86444	1.51825	1.259e-18	1.979e-17	4.59608	2.2004	6.465e-38	1.074e-36	Putative transposase/integrase
CAM60543.1	MAB_0444	7.39179	7.00375	18.0093	18.5201	32.9939	31.9824	2.53813	1.34377	5.449e-07	2.643e-06	4.51278	2.17402	4.282e-17	2.25e-16	Putative transposase/integrase
CAM60544.1	MAB_0445	53.1732	40.4661	37.2328	48.9298	40.5896	40.2978	-1.08392	-0.116255	0.549196	0.635745	-1.14975	-0.201321	0.303252	0.353327	Conserved hypothetical protein
CAM60545.1	MAB_0446c	18.1218	13.6184	25.4964	38.8694	43.2006	61.4062	2.03216	1.02302	2.172e-05	8.171e-05	3.31796	1.7303	2.093e-13	8.805e-13	Hypothetical protein
CAM60546.1	MAB_0447c	4.76889	2.52913	7.48702	10.7463	8.78255	7.67577	2.54185	1.34588	0.0001871	0.0005971	2.31292	1.20972	0.0009294	0.001623	Hypothetical protein
CAM60547.1	MAB_0448c	23.606	14.2021	61.515	81.1685	53.17	113.857	3.78632	1.92079	2.959e-11	2.343e-10	4.43864	2.15012	8.812e-14	3.798e-13	Hypothetical protein
CAM60548.1	MAB_0449	319.516	244.159	845.224	1206.78	751.264	1024.5	3.64173	1.86462	7.652e-22	1.517e-20	3.15224	1.65638	1.506e-17	8.209e-17	Probable copper-transporting ATPase
CAM60549.1	MAB_0450c	30.7594	21.5949	50.3856	76.1384	48.1853	56.5022	2.4249	1.27793	1.659e-08	9.586e-08	2.01282	1.00922	9.965e-06	2.18e-05	Putative ABC transport system membrane protein
CAM60550.1	MAB_0451c	162.381	101.165	208.827	298.609	207.221	273.769	1.92739	0.946647	2.455e-06	1.073e-05	1.82812	0.870357	1.51e-05	3.248e-05	Possible cysteine synthase
CAM60551.1	MAB_0452c	262.289	155.055	556.468	663.295	635.429	1079.3	2.9245	1.54819	2.664e-12	2.365e-11	4.11184	2.03978	2.857e-20	1.856e-19	Hypothetical protein
CAM60552.1	MAB_0453c	25.0367	20.0385	71.2279	66.764	75.7198	84.2203	3.09561	1.63022	3.746e-18	5.617e-17	3.59022	1.84407	5.592e-23	4.365e-22	Conserved hypothetical protein
CAM60553.1	MAB_0454c	4.53045	3.11278	12.9505	9.60304	8.30781	14.0723	3.00043	1.58517	8.543e-06	3.458e-05	2.98736	1.57887	1.005e-05	2.195e-05	Putative metal-binding protein
CAM60554.1	MAB_0455	10.0147	7.5874	30.3528	23.5503	32.9939	33.9013	3.12031	1.64169	2.014e-11	1.629e-10	3.84847	1.94428	1.014e-15	4.89e-15	Hypothetical protein
CAM60555.1	MAB_0456	1.19222	0.194549	2.63058	1.37186	3.32313	1.49251	3.06798	1.61729	0.0297925	0.0552904	3.58801	1.84318	0.012336	0.0184403	Hypothetical protein
CAM60556.1	MAB_0457	3.81512	1.55639	4.45174	3.88694	4.74732	5.3304	1.62363	0.699224	0.116211	0.177603	1.96028	0.971062	0.0263029	0.0374407	Hypothetical protein
CAM60557.1	MAB_0458	3.81512	2.72368	7.68938	5.71609	4.74732	4.69075	2.09687	1.06823	0.003123	0.007652	1.4674	0.553265	0.148932	0.186326	Hypothetical protein
CAM60558.1	MAB_0459c	26.7058	27.4314	34.3998	29.2664	25.6355	25.7991	1.17966	0.238366	0.181211	0.257781	-1.05318	-0.0747469	0.684661	0.726308	Possible glycosyl hydrolase
CAM60559.1	MAB_0460	7.63023	4.28007	14.7717	16.0051	16.6156	25.7991	2.63058	1.39538	5.012e-06	2.094e-05	3.64762	1.86696	4.756e-10	1.534e-09	Hypothetical protein
CAM60560.1	MAB_0461	3.81512	4.47462	5.26115	5.48745	4.74732	4.90397	1.28443	0.361131	0.289487	0.379551	1.15775	0.211326	0.546619	0.596996	Hypothetical protein
CAM60561.1	MAB_0462c	70.8181	80.7377	79.929	84.3695	95.1838	84.4335	1.07754	0.107737	0.463404	0.555756	1.17675	0.234804	0.109072	0.14035	Conserved hypothetical protein
CAM60562.1	MAB_0463c	114.215	121.593	167.952	149.533	197.963	213.642	1.34632	0.429027	0.001943	0.005033	1.74374	0.802188	5.363e-09	1.585e-08	Probable oxidase (copper-binding protein)
CAM60563.1	MAB_0464	132.098	114.006	295.636	244.42	356.049	380.164	2.20324	1.13963	7.641e-15	8.801e-14	3.00062	1.58526	1.752e-27	1.71e-26	Hypothetical protein
CAM60564.1	MAB_0465	37.9127	27.6259	45.5292	40.2413	65.7504	69.2952	1.32855	0.409852	0.0410826	0.0737118	2.0877	1.06191	6.272e-08	1.697e-07	Hypothetical protein
CAM60565.1	MAB_0466	25.5136	20.0385	35.614	37.9549	51.7458	49.4661	1.62994	0.704823	4.98e-05	0.0001777	2.2437	1.16588	6.035e-12	2.297e-11	Hypothetical protein
CAM60566.1	MAB_0467	23.1291	16.7312	29.341	21.4925	29.9081	30.0634	1.29307	0.370804	0.0972556	0.152725	1.51853	0.602675	0.006499	0.0100951	Hypothetical protein
CAM60567.1	MAB_0468	14.0682	12.4511	39.4586	56.7036	58.3921	58.4212	3.62166	1.85665	7.9e-19	1.266e-17	4.41961	2.14392	6.26e-25	5.449e-24	Probable transmembrane carbonic anhydrase
CAM60568.1	MAB_0469c	10.9685	10.1165	89.2372	103.576	145.505	152.449	9.13467	3.19135	1.439e-62	2.44e-60	14.17	3.82477	6.649e-91	6.288e-89	Hypothetical protein
CAM60569.1	MAB_0470c	476.174	417.696	2219.6	2512.79	2578.75	2808.91	5.29647	2.40503	2.074e-56	2.55e-54	6.03039	2.59225	2.929e-65	1.117e-63	Putative hydrolase (alpha/beta hydrolase fold)
CAM60570.1	MAB_0471	2.62289	1.94549	4.04704	8.9171	9.01991	11.9401	2.81588	1.49359	0.0007594	0.002161	4.63289	2.21191	2.525e-07	6.421e-07	Conserved hypothetical transmembrane protein
CAM60571.1	MAB_0472	1.90756	2.52913	2.22587	5.03016	3.79786	6.18326	1.58053	0.660409	0.175553	0.251199	2.23618	1.16103	0.013614	0.0202767	Conserved hypothetical membrane protein
CAM60572.1	MAB_0473	1.66911	1.36184	2.42822	5.48745	2.37366	3.62467	2.57179	1.36277	0.0128277	0.0264959	2.00497	1.00358	0.0757601	0.100266	Conserved hypothetical protein
CAM60573.1	MAB_0474	0.238445	0.778195	1.21411	1.14322	0.474732	0.852864	2.16464	1.11413	0.149079	0.218543	1.26659	0.340948	0.692261	0.733105	Conserved hypothetical protein
CAM60574.1	MAB_0475	0.715334	1.55639	4.04704	3.6583	6.64625	8.95507	3.24099	1.69643	0.001289	0.003476	6.57388	2.71674	5.537e-08	1.514e-07	Hypothetical protein
CAM60575.1	MAB_0476c	10.9685	9.72743	12.5458	13.0327	17.5651	21.3216	1.24171	0.312325	0.185595	0.263193	1.89799	0.924469	3.662e-05	7.528e-05	Putative transcriptional regulator, TetR family
CAM60576.1	MAB_0477	3.57667	3.50188	4.24939	5.71609	11.1562	11.9401	1.39579	0.48108	0.196259	0.275457	3.26056	1.70512	4.279e-07	1.064e-06	Probable membrane protein, MmpS
CAM60577.1	MAB_0478	29.5671	35.797	34.3998	39.5554	61.9526	85.0732	1.12441	0.169173	0.355676	0.448172	2.24419	1.16619	2.74e-11	9.893e-11	Probable membrane protein, MmpL
CAM60578.1	MAB_0479	7.15334	11.4784	10.5223	12.5754	11.1562	12.793	1.20614	0.270403	0.303073	0.393587	1.26192	0.335619	0.201145	0.245285	Putative regulatory protein, MarR
CAM60579.1	MAB_0480	20.7447	19.2603	16.5929	16.0051	10.4441	13.859	-1.22109	-0.28817	0.163391	0.236619	-1.62624	-0.701539	0.001384	0.002362	Conserved hypothetical protein (NmrA-like)
CAM60580.1	MAB_0481c	27.6596	29.5714	22.2587	28.5805	25.6355	19.6159	-1.13647	-0.184565	0.344788	0.437253	-1.27592	-0.351539	0.077704	0.1027	Conserved hypothetical protein
CAM60581.1	MAB_0482c	159.281	151.359	118.781	128.498	70.2604	69.7216	-1.25616	-0.329024	0.0166595	0.0333055	-2.21543	-1.14758	9.65e-16	4.657e-15	Conserved hypothetical protein
CAM60582.1	MAB_0483c	15.9758	15.5639	18.0093	18.2915	16.3783	15.778	1.15196	0.204091	0.319914	0.41133	1.02049	0.0292641	0.889455	0.907539	Putative transcriptional regulator, TetR family
CAM60583.1	MAB_0484	70.8181	90.6597	59.4915	61.0479	58.6294	46.0546	-1.34632	-0.429019	0.007581	0.0167114	-1.55444	-0.636394	9.497e-05	0.0001864	Putative hydrolase/esterase/lipase
CAM60584.1	MAB_0485	45.7814	53.6954	168.559	239.161	603.147	619.819	4.08212	2.02932	1.443e-31	5.46e-30	12.2574	3.61558	1.236e-98	1.52e-96	Putative oxidoreductase
CAM60585.1	MAB_0486c	86.7939	79.765	118.781	136.043	138.147	153.515	1.53063	0.614125	8.811e-05	0.0002992	1.75893	0.814702	1.801e-07	4.649e-07	ATP-dependent RNA helicase, DEAD/DEAH box family
CAM60586.1	MAB_0487	51.5041	54.6682	37.4351	32.2388	14.0046	18.3366	-1.52104	-0.605062	7.909e-05	0.0002709	-3.26373	-1.70652	6.382e-22	4.622e-21	Probable cold shock protein A (CspA)
CAM60587.1	MAB_0488	46.9736	47.859	35.8163	33.6106	24.4487	28.3577	-1.3643	-0.448156	0.008294	0.0181043	-1.78951	-0.839567	2.011e-06	4.711e-06	Conserved hypothetical protein
CAM60588.1	MAB_0489	613.518	615.747	489.692	520.393	388.568	433.681	-1.2177	-0.284164	0.0382245	0.0690625	-1.49346	-0.578654	2.597e-05	5.419e-05	DNA topoisomerase I (Omega-protein)
CAM60589.1	MAB_0490c	97.047	92.4106	92.4749	88.4851	70.2604	74.4124	-1.0441	-0.062255	0.667204	0.740367	-1.3055	-0.384597	0.009068	0.0138407	Putative adenylate cyclase
CAM60590.1	MAB_0491	77.9714	63.4229	60.7056	55.5604	59.1042	53.304	-1.20502	-0.269052	0.0810574	0.130787	-1.25117	-0.323276	0.0373592	0.0519459	Probable DNA polymerase III, delta' subunit
CAM60591.1	MAB_0492	27.898	30.5441	24.0799	19.4347	20.8882	16.8441	-1.33991	-0.422139	0.0233127	0.0446117	-1.56187	-0.643273	0.0008081	0.00142	Conserved hypothetical protein
CAM60592.1	MAB_0493	20.0294	10.7002	14.7717	10.9749	9.96938	9.80793	-1.17138	-0.22821	0.387669	0.481697	-1.53006	-0.613587	0.0261415	0.0372413	Hypothetical protein
CAM60593.1	MAB_0494	14.0682	14.7857	24.6869	25.3795	29.196	44.9886	1.73095	0.791562	0.0005624	0.001635	2.57693	1.36566	1.017e-09	3.197e-09	Conserved hypothetical protein
CAM60594.1	MAB_0495c	24.5598	22.5676	38.8516	34.9825	80.7045	92.9621	1.57671	0.656917	0.0002723	0.0008465	3.70729	1.89037	1.945e-28	2.005e-27	Conserved hypothetical protein
CAM60595.1	MAB_0496c	53.1732	38.9097	189.199	228.644	378.836	689.754	4.54482	2.18422	4.503e-23	9.976e-22	11.6268	3.53938	1.451e-58	4.853e-57	Conserved hypothetical protein
CAM60596.1	MAB_0497	160.235	150.192	304.944	294.036	304.541	304.686	1.93403	0.95161	4.662e-12	4.029e-11	1.96624	0.975442	1.393e-12	5.571e-12	Conserved hypothetical protein (abortive infection protein?)
CAM60597.1	MAB_0498c	15.022	10.1165	21.0446	18.7488	25.3982	33.9013	1.61136	0.688276	0.005866	0.0132094	2.40612	1.26671	1.86e-07	4.789e-07	Conserved hypothetical protein
CAM60598.1	MAB_0499	13.3529	13.6184	16.5929	19.892	34.8928	31.7692	1.34436	0.426923	0.0509401	0.0883368	2.46221	1.29995	2.948e-10	9.725e-10	Putative TetR-family transcriptional regulator
CAM60599.1	MAB_0500c	28.3749	25.6804	19.6281	21.7212	12.8178	14.7119	-1.30446	-0.383448	0.0459374	0.0811495	-1.94493	-0.959715	3.658e-06	8.367e-06	Conserved hypothetical protein
CAM60600.1	MAB_0501c	270.158	307.581	232.098	237.332	157.611	156.287	-1.23454	-0.303969	0.0286796	0.0534875	-1.8457	-0.884169	3.45e-10	1.129e-09	Probable peptidase S15
CAM60601.1	MAB_0502c	30.5209	30.9332	19.0211	28.5805	18.2772	15.9912	-1.3024	-0.381172	0.0596679	0.100945	-1.79699	-0.845584	6.922e-05	0.0001379	Conserved hypothetical transmembrane protein
CAM60602.1	MAB_0503	87.0323	105.251	74.6679	75.2238	54.1195	52.0247	-1.29138	-0.368909	0.0102192	0.0217567	-1.8244	-0.867426	5.202e-09	1.541e-08	Probable UDP-glucose 4-epimerase GalE1
CAM60603.1	MAB_0504c	40.2972	44.9407	34.6022	29.7237	27.5345	24.733	-1.32545	-0.406481	0.005057	0.0116493	-1.64134	-0.71487	2.516e-06	5.849e-06	Conserved hypothetical membrane protein
CAM60604.1	MAB_0505c	56.7498	55.2518	45.5292	53.274	39.8775	46.0546	-1.13661	-0.184743	0.225859	0.308377	-1.2973	-0.375514	0.0156735	0.023116	Putative glycosyl transferase
CAM60605.1	MAB_0506	0.238445	0.583646	0.809408	0.914575	0.712098	0.852864	1.96467	0.974286	0.261599	0.350059	1.8165	0.861164	0.331498	0.381895	Hypothetical protein
CAM60606.1	MAB_0507	65.0954	72.5667	20.0328	23.3217	5.69679	8.74185	-3.19898	-1.67761	1.841e-25	4.667e-24	-9.43087	-3.23739	5.558e-50	1.446e-48	Conserved hypothetical protein
CAM60607.1	MAB_0508c	62.4725	70.0375	37.2328	37.9549	23.2619	21.3216	-1.77039	-0.824069	3.683e-08	2.051e-07	-2.98827	-1.57931	6.65e-22	4.809e-21	Conserved hypothetical protein
CAM60608.1	MAB_0509c	180.741	174.899	95.7125	91.6861	51.9832	46.6943	-1.894	-0.921437	2.479e-11	1.979e-10	-3.60732	-1.85093	1.186e-36	1.839e-35	Probable peptidase M1, membrane alanine aminopeptidase
CAM60609.1	MAB_0510c	588.005	637.925	378.398	381.149	244.487	240.934	-1.61524	-0.691752	1.87e-07	9.653e-07	-2.52745	-1.33768	2.008e-23	1.624e-22	Probable non-ribosomal peptide synthase
CAM60610.1	MAB_0511c	52.4578	44.7462	56.0515	78.6534	54.1195	81.0221	1.38578	0.470696	0.0119447	0.0249232	1.39542	0.4807	0.0103911	0.0156952	Integral membrane protein TerC (tellurium resistance)
CAM60611.1	MAB_0512	13.3529	10.8947	20.8423	23.093	27.2971	35.8203	1.82022	0.864113	0.0003584	0.001089	2.62679	1.3933	3.69e-09	1.107e-08	Probable aminotransferase/cysteine desulfurase
CAM60612.1	MAB_0513	13.8298	10.3111	29.7457	34.9825	44.6248	46.6943	2.70486	1.43556	1.318e-11	1.082e-10	3.83589	1.93956	1.027e-20	6.836e-20	Putative monooxygenase
CAM60613.1	MAB_0514	25.5136	26.6532	21.247	20.5779	26.3476	21.748	-1.24807	-0.319699	0.094905	0.149837	-1.09128	-0.126026	0.504968	0.556449	Probable oxidoreductase EphD
CAM60614.1	MAB_0515	62.9494	58.1701	80.5361	71.5655	72.8714	69.082	1.26307	0.336931	0.0230604	0.0441632	1.17452	0.232069	0.120581	0.153871	Conserved hypothetical protein
CAM60615.1	MAB_0516c	31.2363	18.2876	26.9128	25.1508	27.5345	23.667	1.06508	0.0909623	0.677549	0.750661	1.04486	0.0633032	0.773594	0.804193	Conserved hypothetical protein
CAM60616.1	MAB_0517	212.693	247.271	189.199	193.89	123.668	118.122	-1.2047	-0.268677	0.0528957	0.0913416	-1.90918	-0.932951	4.353e-11	1.546e-10	Hypothetical protein
CAM60617.1	MAB_0518c	489.289	557.771	468.04	460.488	330.888	286.562	-1.12874	-0.174708	0.20666	0.286974	-1.69912	-0.764789	4.057e-08	1.119e-07	Inorganic pyrophosphatase
CAM60618.1	MAB_0519	197.671	189.49	220.564	222.47	209.12	174.411	1.14546	0.195922	0.138339	0.205359	-1.0109	-0.0156435	0.906371	0.919648	Peptidase S13 (D-alanyl-D-alanine carboxypeptidase
CAM60619.1	MAB_0520	27.4211	27.6259	27.7222	28.1232	21.1256	21.748	1.01393	0.0199605	0.904861	0.93079	-1.28253	-0.358996	0.0407069	0.0561876	Conserved hypothetical protein
CAM60620.1	MAB_0521	8.82245	10.3111	14.367	21.7212	15.4288	18.1234	1.85294	0.889813	0.0004022	0.001208	1.74693	0.804823	0.001542	0.002617	Putative tRNA(Ile)-lysidine synthase
CAM60621.1	MAB_0522c	50.0734	31.1278	122.423	125.525	192.029	203.621	3.08499	1.62527	1.359e-18	2.122e-17	4.92439	2.29995	3.105e-36	4.757e-35	Probable monooxygenase
CAM60622.1	MAB_0523	109.208	128.791	129.101	128.955	98.5069	95.0943	1.07853	0.109062	0.428997	0.522229	-1.23656	-0.30633	0.0290696	0.0410817	Hypoxanthine phosphoribosyltransferase (HPT)
CAM60623.1	MAB_0524c	95.1394	112.644	206.601	184.744	260.628	217.693	1.87912	0.910054	7.565e-10	5.153e-09	2.29286	1.19715	4.45e-16	2.202e-15	Probable conserved lipoprotein LpqG
CAM60624.1	MAB_0525c	175.734	222.175	402.276	362.172	622.137	528.989	1.91771	0.939387	1.132e-10	8.485e-10	2.88589	1.52902	5.642e-26	5.225e-25	Probable conserved lipoprotein LpqG
CAM60625.1	MAB_0526c	16.9296	13.2293	11.5341	9.83168	8.07045	9.80793	-1.38728	-0.472254	0.0631216	0.105697	-1.65538	-0.727165	0.005894	0.009229	Hypothetical zinc-type alcohol dehydrogenase
CAM60626.1	MAB_0527c	28.8518	35.0188	18.6164	20.3493	17.0904	17.0573	-1.65608	-0.727769	0.0001434	0.00047	-1.88413	-0.913899	3.508e-06	8.033e-06	Possible monooxygenase (luciferase-like)
CAM60627.1	MAB_0528c	35.2898	37.5479	24.2822	26.294	22.5498	32.1956	-1.4465	-0.532568	0.002768	0.006865	-1.32217	-0.402904	0.022734	0.0327492	Probable epoxide hydrolase EphA
CAM60628.1	MAB_0529c	19.0756	30.155	21.854	22.1784	13.2925	16.8441	-1.12981	-0.176079	0.41766	0.511086	-1.64263	-0.716011	0.001775	0.002989	Conserved hypothetical protein
CAM60629.1	MAB_0530	13.1145	16.5366	10.5223	11.8895	10.4441	9.80793	-1.34098	-0.42329	0.0647694	0.108052	-1.47991	-0.565511	0.0164861	0.024246	Probable transcriptional regulator, TetR family
CAM60630.1	MAB_0531c	54.8423	71.5939	30.7575	29.9523	14.0046	15.5648	-2.09473	-1.06677	1.012e-08	6.05e-08	-4.28745	-2.10012	4.529e-24	3.801e-23	Conserved hypothetical protein
CAM60631.1	MAB_0532	22.8907	22.3731	13.5576	14.1759	6.17152	9.80793	-1.63089	-0.705659	0.001718	0.004494	-2.78814	-1.4793	4.183e-09	1.249e-08	Hypothetical protein
CAM60632.1	MAB_0533	782.576	852.318	1106.06	1062.51	1127.01	1028.34	1.32549	0.406528	0.004502	0.0105232	1.3166	0.396816	0.00557	0.008761	Cell division protein FtsH homolog
CAM60633.1	MAB_0534	95.6163	108.169	120.399	114.093	95.4212	88.4846	1.14706	0.197937	0.192144	0.270608	-1.11424	-0.15606	0.310444	0.361194	GTP cyclohydrolase I (FolE)
CAM60634.1	MAB_0535	63.6647	47.2753	53.6233	48.0152	37.0291	32.622	-1.0802	-0.111292	0.482862	0.574158	-1.58228	-0.662009	6.531e-05	0.0001306	Dihydropteroate synthase (FolP)
CAM60635.1	MAB_0536	14.0682	18.093	18.8187	12.5754	10.4441	11.5137	-1.0246	-0.035063	0.888115	0.919575	-1.47591	-0.561607	0.0328152	0.0460312	Dihydroneopterin aldolase (FolB)
CAM60636.1	MAB_0537	8.82245	11.8675	10.5223	8.45982	5.93415	4.47753	-1.09773	-0.134525	0.60234	0.68256	-2.0218	-1.01564	0.0006304	0.001121	2-amino-4-hydroxy-6-hydroxymethyldihydropteridinepyrophosphokinase (FolK)
CAM60637.1	MAB_0538	7.15334	6.8092	6.07056	3.42966	5.69679	5.3304	-1.43878	-0.524844	0.106911	0.165916	-1.26186	-0.335546	0.293845	0.343538	Conserved hypothetical protein
CAM60638.1	MAB_0539	217.462	225.676	221.373	208.066	219.089	197.438	-1.03186	-0.0452407	0.719369	0.78689	-1.06636	-0.0926942	0.462805	0.514832	Conserved hypothetical transmembrane protein
CAM60639.1	MAB_0540	105.869	67.7029	126.672	128.955	228.346	279.953	1.47788	0.563533	0.001683	0.00441	2.93963	1.55564	1.559e-18	9.018e-18	Conserved hypothetical protein
CAM60640.1	MAB_0541	118.745	120.62	143.468	148.39	177.55	174.624	1.21811	0.284645	0.0485433	0.0850502	1.47031	0.556123	0.0001075	0.0002096	Probable pantoate--beta-alanine ligase (PanC)
CAM60641.1	MAB_0542	72.4872	71.0103	84.9878	79.568	109.663	106.821	1.14934	0.200803	0.202537	0.282575	1.50908	0.59367	0.0001388	0.0002661	Probable aspartate 1-decarboxylase precursor
CAM60642.1	MAB_0543	86.317	75.0958	80.3337	78.6534	84.5023	87.845	-1.0095	-0.0136395	0.928263	0.947333	1.07418	0.103231	0.494671	0.546449	Conserved hypothetical protein (Bvg accessory factor?)
CAM60643.1	MAB_0544	234.153	222.564	242.013	322.845	292.91	392.104	1.23633	0.306059	0.0532326	0.0917687	1.50084	0.585766	0.0002091	0.0003935	lysyl-trna synthetase (LysS)
CAM60644.1	MAB_0545	443.746	487.734	525.103	631.285	973.438	1064.8	1.23983	0.310138	0.0368604	0.0669175	2.18706	1.12899	2.426e-14	1.078e-13	Protein lsr2 precursor
CAM60645.1	MAB_0546	3387.11	3380.67	4191.92	4391.1	6133.3	5473.68	1.26814	0.342717	0.007526	0.0166139	1.71485	0.778086	1.279e-09	3.996e-09	Probable ATP-dependent Clp protease ATP-binding subunit
CAM60646.1	MAB_0547c	15.022	14.5912	13.5576	18.0629	10.6815	12.5797	1.06391	0.0893823	0.721223	0.788217	-1.26695	-0.341364	0.192336	0.235711	Putative iron compound ABC transporter,substrate-binding protein
CAM60647.1	MAB_0548c	3.57667	6.61466	5.26115	5.71609	4.27259	7.03613	1.06093	0.0853322	0.833005	0.877993	1.10193	0.140032	0.72956	0.766171	Putative iron compound ABC transporter,ATP-binding protein
CAM60648.1	MAB_0549c	15.9758	18.093	15.7835	17.6056	9.25728	7.24934	-1.02916	-0.0414737	0.844864	0.886809	-2.08351	-1.05901	1.514e-05	3.256e-05	Putative heme/hemin ABC transporter, permease protein
CAM60649.1	MAB_0550	119.461	119.258	67.7879	68.1358	60.7657	65.2441	-1.75601	-0.812302	5.645e-08	3.085e-07	-1.8909	-0.919072	1.149e-09	3.606e-09	Conserved hypothetical protein
CAM60650.1	MAB_0551	166.911	157.001	90.8561	88.7138	59.8163	53.9436	-1.7994	-0.847516	1.646e-09	1.078e-08	-2.84731	-1.5096	5.607e-25	4.898e-24	Conserved hypothetical protein
CAM60651.1	MAB_0552c	307.117	267.894	374.351	338.393	277.481	240.294	1.24213	0.312812	0.0199784	0.0390982	-1.10984	-0.150358	0.267039	0.315707	Probable conserved lipoprotein LpqF
CAM60652.1	MAB_0553c	106.585	103.5	133.957	130.098	97.5575	88.6978	1.25885	0.332102	0.0274196	0.0514635	-1.12869	-0.174646	0.254569	0.302847	Conserved hypothetical protein (antibiotic biosynthesis monooxygenase?)
CAM60653.1	MAB_0554	27.6596	36.5752	32.781	38.6408	42.0138	35.6071	1.09577	0.131941	0.43948	0.533406	1.19154	0.252831	0.136871	0.172554	Putative hydrolase, alpha/beta fold family
CAM60654.1	MAB_0555	17.8834	19.0658	16.9976	20.1206	24.2113	24.5198	-1.0029	-0.004177	0.982365	0.989001	1.31553	0.395643	0.0299214	0.0422127	Probable non-hemolytic phospholipase C
CAM60655.1	MAB_0557	42.2047	38.7152	44.7198	44.1282	47.7106	52.6643	1.10247	0.140737	0.409895	0.503191	1.24783	0.319416	0.0597378	0.0804245	Probable transcription regulator, AraC family
CAM60656.1	MAB_0558c	45.7814	56.4191	41.8869	40.4699	37.9786	30.0634	-1.24853	-0.320234	0.051443	0.0891148	-1.51911	-0.603226	0.0003534	0.000649	Probable adenine glycosylase (MutY)
CAM60657.1	MAB_0559	59.6112	68.2866	59.6938	62.877	52.6953	53.304	-1.05019	-0.070647	0.595186	0.67601	-1.21236	-0.277814	0.04075	0.0562314	Probable carbonic anhydrase (carbonate dehydratase)
CAM60658.1	MAB_0560	567.737	425.089	683.14	726.172	1092.6	1234.73	1.4207	0.506606	0.003307	0.008059	2.34655	1.23054	8.701e-13	3.519e-12	Conserved hypothetical protein
CAM60659.1	MAB_0561	1021.26	901.539	706.613	654.378	925.965	881.648	-1.41158	-0.497314	0.001592	0.004199	-1.06325	-0.0884801	0.573739	0.622469	Conserved hypothetical protein
CAM60660.1	MAB_0562c	336.684	318.476	206.601	202.35	239.265	223.664	-1.59963	-0.677738	1.169e-06	5.372e-06	-1.41482	-0.500619	0.0003205	0.0005905	Conserved hypothetical protein
CAM60661.1	MAB_0563	30.5209	35.797	22.0564	26.294	10.9188	8.52864	-1.38723	-0.472209	0.0108697	0.0229528	-3.44633	-1.78506	8.523e-16	4.138e-15	Conserved hypothetical protein
CAM60662.1	MAB_0564c	87.5092	92.0215	61.1103	52.8167	51.5084	64.8176	-1.57297	-0.653492	3.643e-05	0.0001326	-1.53851	-0.621532	8.85e-05	0.0001742	Probable DNA repair protein RadA
CAM60663.1	MAB_0565c	33.6207	35.9915	11.9388	9.37439	7.12098	8.31542	-3.24699	-1.6991	3.258e-13	3.231e-12	-4.48877	-2.16632	9.182e-18	5.08e-17	Hypothetical protein
CAM60664.1	MAB_0566c	13.1145	11.2838	10.7247	11.4322	15.4288	16.6308	-1.0946	-0.130401	0.576011	0.660292	1.32629	0.407395	0.064989	0.0869061	Hypothetical protein
CAM60665.1	MAB_0567c	663.353	640.26	399.645	412.931	413.492	471.847	-1.60408	-0.681747	7.003e-07	3.337e-06	-1.46998	-0.555794	5.184e-05	0.0001047	Putative lipoprotein lpqE precursor
CAM60666.1	MAB_0568	1260.9	1330.13	1018.64	1225.76	1307.41	1691.23	-1.15471	-0.207526	0.172135	0.24746	1.15743	0.210923	0.164823	0.204542	Putative CarD-like transcriptional regulator
CAM60667.1	MAB_0569	1205.81	1070.8	609.687	711.539	796.363	911.498	-1.72324	-0.785119	7.372e-07	3.503e-06	-1.33219	-0.413795	0.008976	0.0137138	Putative 2-C-methyl-D-erythritol 4-phosphate cytidylyltransferase
CAM60668.1	MAB_0570	252.275	216.727	134.564	157.536	169.954	195.519	-1.60533	-0.682866	1.328e-05	5.192e-05	-1.28081	-0.357061	0.0220634	0.0318485	Putative 2-C-methyl-D-erythritol 2,4-cyclodiphosphate synthase
CAM60669.1	MAB_0571	394.149	389.876	242.62	281.918	206.271	229.207	-1.49733	-0.582395	7.008e-06	2.872e-05	-1.79736	-0.845883	8.91e-11	3.089e-10	Cysteinyl-tRNA synthetase
CAM60670.1	MAB_0572	166.434	162.059	130.517	151.591	139.097	161.831	-1.16647	-0.222151	0.112714	0.173227	-1.08837	-0.122168	0.382598	0.435357	Putative tRNA/rRNA methyltransferase
CAM60671.1	MAB_0573	26.2289	34.046	17.1999	23.3217	16.3783	15.1383	-1.51185	-0.596317	0.003156	0.00773	-1.93152	-0.949734	6.785e-06	1.507e-05	Putative glycerophosphoryl diester phosphodiesterase precursor (GlpQ)
CAM60672.1	MAB_0574c	42.4432	39.8825	23.4728	33.1533	19.7014	21.9612	-1.46216	-0.548101	0.002648	0.006627	-1.96445	-0.974123	3.385e-07	8.532e-07	Conserved hypothetical protein (LamB/YcsF)
CAM60673.1	MAB_0575c	29.3287	23.1513	24.0799	23.3217	27.0597	28.7841	-1.09407	-0.129706	0.503944	0.594625	1.07748	0.107659	0.573644	0.622469	Putative ABC-transporter transmembrane protein
CAM60674.1	MAB_0576c	39.8203	37.5479	31.5669	32.696	33.2313	35.1806	-1.20169	-0.265066	0.0963224	0.15154	-1.12614	-0.171384	0.280966	0.330967	Putative ABC transporter ATP-binding protein
CAM60675.1	MAB_0577c	56.5114	65.3684	54.4327	63.1057	55.781	48.4	-1.04403	-0.0621601	0.682625	0.755233	-1.17737	-0.23557	0.126734	0.160887	Putative ABC transporter solute binding protein
CAM60676.1	MAB_0578c	419.186	473.142	525.508	530.453	437.228	391.251	1.18111	0.240139	0.0802508	0.129656	-1.08008	-0.111133	0.419958	0.473271	Putative trehalose phosphatase
CAM60677.1	MAB_0579c	75.587	74.3176	59.4915	64.0202	65.0383	58.2079	-1.21485	-0.280783	0.0577713	0.0982091	-1.21808	-0.28461	0.0554153	0.0748715	Putative transcriptional regulator, TetR family
CAM60678.1	MAB_0580	88.2245	95.718	72.8467	78.1961	63.8515	65.2441	-1.22316	-0.29061	0.0592439	0.1004	-1.42796	-0.513954	0.0009983	0.001738	Probable acyl-CoA dehydrogenase FadE
CAM60679.1	MAB_0581c	9.53779	12.2566	10.7247	5.48745	6.88362	5.3304	-1.33464	-0.416449	0.155057	0.226215	-1.80408	-0.851263	0.006269	0.009754	Conserved hypothetical protein
CAM60680.1	MAB_0582c	36.9589	38.5206	32.3763	27.2086	21.8377	18.3366	-1.26275	-0.336573	0.0423814	0.0756009	-1.88828	-0.917073	2.601e-07	6.608e-07	Conserved hypothetical protein
CAM60681.1	MAB_0583c	44.1123	41.6334	37.6375	34.9825	28.4839	31.7692	-1.17535	-0.233092	0.123301	0.186316	-1.41516	-0.500966	0.001363	0.002329	Putative oxidoreductase
CAM60682.1	MAB_0584	255.851	228.595	192.841	231.616	291.011	298.076	-1.1414	-0.190809	0.196754	0.276073	1.21779	0.284271	0.0530176	0.0719483	Conserved hypothetical protein
CAM60683.1	MAB_0585	162.858	142.993	117.162	140.159	144.319	132.194	-1.18831	-0.248914	0.0880601	0.140565	-1.10448	-0.143367	0.325323	0.375661	Possible 2,3-dihydroxybiphenyl 1,2-dioxygenase
CAM60684.1	MAB_0586	70.8181	53.1118	40.8751	48.7011	42.9633	45.6282	-1.37876	-0.463367	0.0048	0.0111244	-1.38931	-0.474373	0.004068	0.006525	Possible oxidoreductase
CAM60685.1	MAB_0587	118.745	102.916	38.6492	35.6684	50.3216	69.7216	-2.97094	-1.57092	2.233e-20	3.965e-19	-1.83517	-0.875915	8.345e-08	2.235e-07	Probable acetamidase/formamidase
CAM60686.1	MAB_0588c	20.5062	26.0695	14.7717	16.9196	9.01991	10.2344	-1.49032	-0.57562	0.0131939	0.0270816	-2.43153	-1.28186	3.983e-07	9.953e-07	Porphyromonas-type peptidyl-arginine deiminase
CAM60687.1	MAB_0589	217.938	239.1	78.1079	74.9951	24.9234	26.4388	-2.98848	-1.57941	5.29e-33	2.243e-31	-8.89548	-3.15307	1.143e-93	1.196e-91	Probable aquaporin Z
CAM60688.1	MAB_0590c	198.863	182.292	177.463	283.747	168.293	245.412	1.20962	0.274556	0.160567	0.23356	1.08615	0.119224	0.543154	0.593607	Conserved hypothetical protein
CAM60689.1	MAB_0591	27.898	28.9878	19.0211	18.5201	10.6815	10.0211	-1.51575	-0.600035	0.002892	0.007136	-2.75038	-1.45963	1.133e-10	3.878e-10	Probable rifampin adp-ribosyl transferase
CAM60690.1	MAB_0592c	52.4578	59.921	33.9951	34.9825	24.2113	21.5348	-1.6385	-0.712373	1.597e-06	7.174e-06	-2.47415	-1.30693	4.037e-16	2.001e-15	Conserved hypothetical protein
CAM60691.1	MAB_0593c	45.066	40.6607	22.6634	18.9774	9.25728	10.2344	-2.03814	-1.02726	3.216e-08	1.803e-07	-4.35536	-2.12279	2.483e-22	1.847e-21	Probable acyl-CoA dehydrogenase FadE
CAM60692.1	MAB_0594c	44.1123	54.0845	29.1387	36.1257	23.0245	16.4176	-1.515	-0.599318	0.0004367	0.001301	-2.51083	-1.32816	6.266e-13	2.564e-12	Probable acyl-CoA dehydrogenase FadE
CAM60693.1	MAB_0595c	42.6816	41.6334	24.0799	25.8367	17.0904	14.7119	-1.68964	-0.756719	4.079e-06	1.725e-05	-2.65428	-1.40832	7.078e-15	3.238e-14	Probable acyl-CoA dehydrogenase FadE
CAM60694.1	MAB_0596c	36.0052	31.7114	19.2234	20.8066	20.6509	18.9762	-1.68479	-0.752566	0.0001051	0.0003528	-1.70119	-0.766543	8.926e-05	0.0001756	Probable fatty-acid-CoA ligase FadD
CAM60695.1	MAB_0597	135.913	114.784	106.437	135.357	174.464	170.573	-1.03642	-0.0516057	0.748911	0.811266	1.3798	0.464459	0.003628	0.005868	Probable acyl-CoA dehydrogenase FadE
CAM60696.1	MAB_0598	88.7014	83.0723	62.1221	63.3343	75.7198	72.7066	-1.36632	-0.450297	0.0008474	0.002379	-1.15528	-0.208242	0.11854	0.151462	Short-chain dehydrogenase/reductase
CAM60697.1	MAB_0599	228.907	164.783	113.924	129.641	165.207	168.654	-1.61392	-0.690569	8.337e-06	3.388e-05	-1.17644	-0.234433	0.126806	0.160938	Probable transcriptional regulator TetR family
CAM60698.1	MAB_0600	1193.42	906.986	865.662	947.042	1221.01	1086.34	-1.15836	-0.212084	0.183066	0.259982	1.09886	0.136012	0.392789	0.445409	Probable acetyl-CoA acetyltransferase FadA
CAM60699.1	MAB_0601	94.4241	85.4069	119.995	135.128	162.121	145.84	1.42001	0.505898	0.0006068	0.001759	1.71475	0.777998	1.149e-07	3.029e-07	Hypothetical protein
CAM60700.1	MAB_0602c	24.5598	19.6494	23.4728	26.0654	31.5697	26.0123	1.12664	0.172031	0.425349	0.518559	1.3082	0.387585	0.0697376	0.0928701	Hypothetical protein
CAM60701.1	MAB_0603c	80.5943	58.7537	33.9951	31.7815	33.706	31.3427	-2.1067	-1.07498	1.396e-08	8.133e-08	-2.13359	-1.09329	9.552e-09	2.768e-08	Possible 2-nitropropane dioxygenase
CAM60702.1	MAB_0604c	93.4703	75.4849	41.2798	35.8971	58.3921	49.6793	-2.17425	-1.12052	3.582e-13	3.53e-12	-1.55986	-0.641413	1.752e-05	3.737e-05	Putative CoA-transferase beta subunit
CAM60703.1	MAB_0605c	98.9546	90.076	43.3033	43.2137	60.0536	58.8476	-2.17668	-1.12213	1.568e-14	1.749e-13	-1.58472	-0.664227	2.806e-06	6.476e-06	Putative CoA-transferase alpha subunit
CAM60704.1	MAB_0606c	68.6721	75.874	35.4116	45.5001	60.0536	71.8538	-1.80105	-0.848837	8.73e-09	5.236e-08	-1.09561	-0.131735	0.348472	0.399856	Probable enoyl-CoA hydratase EchA
CAM60705.1	MAB_0607	27.6596	17.8985	15.5811	15.0905	19.7014	18.763	-1.46163	-0.547576	0.0173163	0.0344645	-1.1675	-0.223427	0.320314	0.370628	Probable short-chain dehydrogenase/reductase
CAM60706.1	MAB_0608	48.8812	49.999	33.7928	25.8367	36.5544	28.9974	-1.64866	-0.721297	3.225e-05	0.0001187	-1.51565	-0.599939	0.0005125	0.0009249	Probable short-chain dehydrogenase/reductase
CAM60707.1	MAB_0609c	24.0829	29.5714	19.8305	18.9774	20.8882	18.9762	-1.39279	-0.477983	0.0122744	0.0255136	-1.36042	-0.444047	0.020424	0.0296211	Conserved hypothetical protein
CAM60708.1	MAB_0610	31.7131	23.7349	22.6634	29.9523	27.2971	26.4388	-1.04952	-0.0697363	0.724583	0.79101	-1.02238	-0.0319376	0.872066	0.893877	Conserved hypothetical protein
CAM60709.1	MAB_0611	31.4747	32.1005	23.6752	28.5805	53.6447	44.5621	-1.22351	-0.291031	0.110206	0.170117	1.53706	0.620171	0.0002969	0.00055	Putative cytochrome P450
CAM60710.1	MAB_0612c	166.196	184.432	166.131	160.051	274.158	256.712	-1.07734	-0.107468	0.439934	0.533694	1.50844	0.593053	1.583e-05	3.394e-05	Probable acetyl-CoA acetyltransferase FadA
CAM60711.1	MAB_0613	247.029	184.043	196.686	243.277	289.587	305.325	1.02162	0.030853	0.852378	0.892292	1.38254	0.467321	0.004647	0.007396	Putative cytochrome P450
CAM60712.1	MAB_0614	77.733	78.014	42.6963	44.5855	44.1501	42.43	-1.78602	-0.836746	2.73e-08	1.542e-07	-1.79988	-0.847898	2.169e-08	6.124e-08	Probable acyl-CoA dehydrogenase FadE
CAM60713.1	MAB_0615	95.1394	99.0253	52.6115	52.8167	42.7259	40.9375	-1.84391	-0.882765	1.581e-09	1.038e-08	-2.32499	-1.21722	6.944e-16	3.391e-15	Putative acyl-CoA dehydrogenase
CAM60714.1	MAB_0616	47.2121	59.3373	29.341	27.8945	18.9893	15.1383	-1.87235	-0.904853	3.666e-06	1.567e-05	-3.15721	-1.65865	2.949e-15	1.386e-14	Conserved hypothetical protein
CAM60715.1	MAB_0617	14.0682	14.3966	4.6541	4.80152	5.22205	1.49251	-3.00393	-1.58685	5.817e-08	3.175e-07	-4.33527	-2.11612	1.627e-10	5.506e-10	Conserved hypothetical protein
CAM60716.1	MAB_0618	38.8665	40.4661	17.807	15.3191	15.6662	12.3665	-2.38629	-1.25477	5.826e-12	4.957e-11	-2.84671	-1.5093	2.915e-15	1.372e-14	Probable lipid transfer protein or keto acyl-CoA thiolase Ltp2
CAM60717.1	MAB_0619	19.314	16.9257	8.09408	9.37439	8.30781	11.0872	-2.0668	-1.0474	4.977e-06	2.083e-05	-1.83951	-0.879321	9.658e-05	0.0001892	Hypothetical protein
CAM60718.1	MAB_0620c	19.0756	19.2603	26.5081	26.7513	40.1149	50.7454	1.38811	0.473121	0.0201834	0.0394366	2.38033	1.25116	1.545e-10	5.245e-10	Hypothetical protein
CAM60719.1	MAB_0621c	101.339	109.336	52.8139	57.8469	47.948	41.7903	-1.91241	-0.93539	9.996e-11	7.551e-10	-2.35974	-1.23863	7.919e-17	4.1e-16	Probable dehydrogenase/dehydratase (MaoC family)
CAM60720.1	MAB_0622c	124.707	130.153	62.5268	57.1609	57.9173	64.178	-2.12713	-1.08891	2.512e-11	2.002e-10	-2.08496	-1.06002	8.913e-11	3.089e-10	Probable dehydrogenase
CAM60721.1	MAB_0623	79.1636	36.5752	149.74	246.478	198.201	252.234	3.43012	1.77826	1.682e-12	1.537e-11	3.90119	1.96391	6.133e-15	2.816e-14	Probable dehydrogenase
CAM60722.1	MAB_0624	53.6501	54.4736	65.9668	84.1409	71.2098	70.5745	1.38059	0.465281	0.0007702	0.002186	1.31042	0.390028	0.005156	0.008148	Probable hydratase/decarboxylase
CAM60723.1	MAB_0625	137.106	143.382	172.202	226.586	185.146	160.978	1.41891	0.504779	0.0004903	0.001443	1.23245	0.30153	0.0383511	0.0532047	Probable acetaldehyde dehydrogenase
CAM60724.1	MAB_0626	128.283	147.468	159.858	225.671	162.358	146.479	1.39502	0.480288	0.002684	0.006708	1.11845	0.161502	0.31612	0.367044	Probable 4-hydroxy-2-oxovalerate aldolase (Hoa) / pyruvate carboxyltransferase
CAM60725.1	MAB_0627c	10.73	7.78195	9.51054	12.804	6.40888	9.3815	1.21389	0.279639	0.285582	0.375634	-1.14116	-0.1905	0.494142	0.545987	Hypothetical protein
CAM60726.1	MAB_0628	388.903	395.323	394.384	378.863	379.311	375.9	-1.01404	-0.020116	0.887834	0.919575	-1.03879	-0.0549036	0.700554	0.740202	Conserved hypothetical protein
CAM60727.1	MAB_0629	2.62289	2.72368	2.83293	2.97237	1.4242	2.77181	1.08326	0.115378	0.785882	0.842775	-1.24649	-0.317872	0.489857	0.541497	Hypothetical protein
CAM60728.1	MAB_0630	222.946	224.315	221.575	202.807	160.222	136.671	-1.05261	-0.073972	0.583657	0.665896	-1.51039	-0.594919	1.391e-05	3.002e-05	Conserved hypothetical protein
CAM60729.1	MAB_0631c	11.6838	11.4784	14.367	12.804	13.5299	9.16828	1.17802	0.236364	0.324771	0.41616	-1.02865	-0.040758	0.869973	0.892289	Putative cation antiporter subunit
CAM60730.1	MAB_0632c	9.77623	8.56014	11.3317	10.289	9.01991	8.74185	1.19015	0.251139	0.298549	0.388738	-1.02524	-0.0359673	0.886986	0.905561	Putative cation antiporter subunit
CAM60731.1	MAB_0633c	15.022	19.2603	30.3528	28.1232	24.4487	22.6009	1.68899	0.756158	0.0001099	0.0003668	1.35423	0.437477	0.0298072	0.0420878	Putative cation antiporter subunit
CAM60732.1	MAB_0634c	54.8423	49.4154	93.8913	99.0027	81.1792	73.5595	1.85572	0.89198	4.466e-10	3.142e-09	1.4876	0.572988	8.187e-05	0.0001618	Putative cation antiporter NADH dehydrogenase subunit
CAM60733.1	MAB_0635c	12.6376	13.2293	28.3293	26.7513	26.8224	20.0423	2.1263	1.08835	5.361e-07	2.605e-06	1.79713	0.845693	0.0001345	0.0002585	NADH-ubiquinone oxidoreductase, chain 4L precursor
CAM60734.1	MAB_0636c	115.407	105.056	208.22	200.292	197.963	188.27	1.85983	0.895174	2.045e-11	1.649e-10	1.75613	0.812399	1.336e-09	4.161e-09	Putative cation antiporter NADH dehydrogenase subunit
CAM60735.1	MAB_0637c	51.0272	56.8082	38.2445	46.872	23.2619	30.0634	-1.27874	-0.354723	0.0246242	0.0468024	-2.01704	-1.01224	1.83e-09	5.633e-09	Putative conserved ATPase
CAM60736.1	MAB_0638c	68.6721	73.5394	57.6703	62.877	37.9786	42.2168	-1.18507	-0.244975	0.110914	0.170834	-1.77278	-0.826017	2.591e-07	6.584e-07	Putative CDP-diacylglycerol--serine O-phosphatidyltransferase
CAM60737.1	MAB_0639c	102.531	109.531	118.174	119.123	85.6892	82.3013	1.11634	0.158771	0.229126	0.312318	-1.26595	-0.340217	0.0119777	0.0179319	Putative phosphatidylserine decarboxylase proenzyme
CAM60738.1	MAB_0640c	60.565	64.3956	58.2774	61.2765	52.2205	49.2529	-1.0489	-0.0688743	0.620575	0.698834	-1.23565	-0.305271	0.0318342	0.0447571	Probable molybdopterin biosynthesis protein MoeA
CAM60739.1	MAB_0641	71.5334	69.0648	68.7997	75.9097	80.2297	86.3524	1.0285	0.0405453	0.789068	0.844679	1.18774	0.248215	0.0992937	0.128744	Putative HAD-superfamily hydrolase
CAM60740.1	MAB_0642	18.5987	25.0968	12.1411	9.60304	7.12098	10.6608	-2.0179	-1.01285	4.035e-05	0.0001458	-2.45639	-1.29654	4.899e-07	1.214e-06	Putative glyoxalase/bleomycin resistance protein
CAM60741.1	MAB_0643	67.7183	68.4811	51.1951	54.8745	65.9878	50.5322	-1.28656	-0.36352	0.010484	0.022205	-1.17577	-0.233603	0.0984513	0.127787	Putative short-chain dehydrogenase/reductase
CAM60742.1	MAB_0644c	24.5598	27.8205	28.3293	26.5227	23.0245	25.7991	1.04333	0.0611927	0.725661	0.79201	-1.0754	-0.104869	0.556616	0.606567	Conserved hypothetical protein
CAM60743.1	MAB_0645c	112.307	110.504	108.663	109.292	77.3814	75.4784	-1.0218	-0.0311098	0.837629	0.881923	-1.45722	-0.543218	0.0004611	0.0008373	Conserved hypothetical protein
CAM60744.1	MAB_0646c	38.628	47.6644	105.83	130.327	135.061	136.885	2.71815	1.44263	3.025e-17	4.3e-16	3.13522	1.64857	3.641e-22	2.697e-21	Putative short-chain dehydrogenase/reductase
CAM60745.1	MAB_0647	16.6911	12.6457	21.4493	26.294	24.9234	30.9163	1.63917	0.712966	0.0009636	0.002673	1.93781	0.954425	7.778e-06	1.719e-05	Possible transcriptional regulatory protein TetR
CAM60746.1	MAB_0648	29.0903	23.9295	43.5057	51.9021	67.412	65.2441	1.80696	0.853562	5.079e-06	2.121e-05	2.52161	1.33435	4.04e-13	1.67e-12	Hypothetical protein
CAM60747.1	MAB_0649c	34.336	38.9097	36.4234	43.2137	46.049	43.9225	1.07674	0.106669	0.499388	0.59024	1.2206	0.287592	0.0661724	0.0884337	Putative monooxygenase
CAM60748.1	MAB_0650	25063.2	29591.6	24802.9	27644.2	31907.2	28863.7	-1.04212	-0.0595272	0.658793	0.733348	1.11188	0.152995	0.256391	0.304646	60 kDa chaperonin 2 (Protein Cpn60 2) (GroEL)
CAM60749.1	MAB_0651c	418.47	461.859	336.916	292.207	219.801	187.843	-1.3991	-0.484498	0.0009622	0.002671	-2.16349	-1.11336	5.901e-14	2.566e-13	Conserved hypothetical protein
CAM60750.1	MAB_0652	179.31	157.779	146.908	162.794	258.254	291.466	-1.08702	-0.120377	0.398574	0.492509	1.63646	0.71058	4.238e-07	1.055e-06	Hypothetical protein
CAM60751.1	MAB_0653	76.0639	63.6174	47.3504	53.0453	62.1899	62.0458	-1.38538	-0.470277	0.0009059	0.002526	-1.11646	-0.158927	0.253658	0.301909	Hypothetical MoxR-like ATPase
CAM60752.1	MAB_0654	36.9589	30.3496	20.6399	20.5779	25.3982	19.8291	-1.61773	-0.69397	0.0003271	0.001003	-1.48313	-0.56864	0.003059	0.004995	Conserved hypothetical protein
CAM60753.1	MAB_0655	7.63023	8.17104	3.64234	5.48745	5.69679	4.90397	-1.75216	-0.809139	0.009286	0.0199778	-1.49637	-0.581463	0.0545765	0.0739007	Conserved hypothetical protein
CAM60754.1	MAB_0656	27.1827	22.9567	16.5929	16.691	13.7672	13.859	-1.49403	-0.579211	0.001752	0.004579	-1.79805	-0.84643	1.316e-05	2.846e-05	Conserved hypothetical protein
CAM60755.1	MAB_0657	18.3602	15.5639	8.09408	9.14575	6.64625	3.83789	-1.95595	-0.967871	0.0001651	0.0005323	-3.24006	-1.69602	6.003e-09	1.768e-08	Conserved hypothetical protein
CAM60756.1	MAB_0658	18.3602	21.7895	12.1411	15.0905	8.07045	7.24934	-1.49286	-0.578078	0.0126634	0.0262004	-2.63896	-1.39997	7.528e-08	2.023e-07	Conserved hypothetical protein
CAM60757.1	MAB_0659	43.3969	54.0845	71.4303	83.9122	19.464	12.5797	1.58521	0.664672	0.0004756	0.001406	-3.07154	-1.61896	1.462e-13	6.222e-13	Putative dioxygenase
CAM60758.1	MAB_0660	13.8298	21.7895	21.4493	25.6081	2.13629	2.13216	1.29664	0.374779	0.0865997	0.138368	-8.35519	-3.06267	1.15e-15	5.519e-15	Conserved hypothetical protein
CAM60759.1	MAB_0661	18.8371	26.2641	29.9481	41.8418	2.37366	4.26432	1.57144	0.652087	0.002079	0.00535	-6.70286	-2.74478	5.62e-17	2.928e-16	Putative long chain fatty acid-coA ligase
CAM60760.1	MAB_0662	1.66911	2.91823	3.03528	5.2588	0.949464	0.426432	1.72682	0.78812	0.0802021	0.12962	-3.36496	-1.75059	0.0114474	0.0171746	Conserved hypothetical protein
CAM60761.1	MAB_0663	48.8812	64.7847	74.0608	103.118	13.0551	16.2044	1.54994	0.632217	0.001078	0.002962	-3.87883	-1.95562	3.996e-18	2.241e-17	Probable cyclic synthetase (peptide synthase)
CAM60762.1	MAB_0664	6.67645	7.00375	7.89173	9.83168	0.237366	1.91894	1.28398	0.360628	0.190959	0.269016	-5.95072	-2.57306	3.128e-07	7.904e-07	PE family protein
CAM60763.1	MAB_0665	20.2678	24.9022	26.3058	26.0654	2.37366	3.83789	1.14896	0.200332	0.269236	0.35806	-7.18194	-2.84437	1.001e-19	6.261e-19	PE family protein
CAM60764.1	MAB_0666	28.6134	61.2828	41.8869	50.3016	5.93415	6.39648	1.02058	0.0293923	0.893879	0.922863	-7.2791	-2.86376	1.045e-23	8.61e-23	ESAT-6-like protein (10 kDa antigen)
CAM60765.1	MAB_0667	10.2531	12.4511	10.7247	13.9473	0.949464	1.06608	1.06879	0.0959846	0.682956	0.755291	-10.9983	-3.45921	1.277e-11	4.74e-11	Hypothetical heavy metal transport/detoxification protein
CAM60766.1	MAB_0668c	24.0829	33.6569	36.0187	40.6986	15.6662	18.763	1.30508	0.384136	0.0180854	0.035778	-1.69238	-0.759053	3.911e-05	8.014e-05	Probable O-methyltransferase OmT
CAM60767.1	MAB_0669	84.6479	71.5939	111.901	95.8017	189.893	179.528	1.33728	0.419301	0.0111531	0.0235009	2.37273	1.24655	1.718e-14	7.69e-14	Hypothetical PPE-family protein
CAM60768.1	MAB_0670	9.0609	6.03101	15.5811	13.7186	18.2772	14.4987	1.98523	0.989306	0.0003362	0.00103	2.20036	1.13774	3.368e-05	6.952e-05	Conserved hypothetical protein
CAM60769.1	MAB_0671	2.146	0.972743	2.42822	2.05779	2.84839	4.47753	1.49818	0.583211	0.278625	0.367761	2.45529	1.29589	0.0101835	0.015391	Conserved hypothetical protein
CAM60770.1	MAB_0672c	28.1365	35.4079	36.0187	30.4096	46.2864	42.6432	1.04054	0.057327	0.754771	0.816126	1.38563	0.470543	0.008782	0.0134333	Conserved hypothetical protein
CAM60771.1	MAB_0673	43.6354	38.3261	49.1715	46.4147	57.68	65.4573	1.17147	0.228315	0.189321	0.26738	1.51003	0.594581	0.0005219	0.0009402	Putative DNA-binding response regulator PhoP
CAM60772.1	MAB_0674	84.8863	102.527	90.4513	87.1132	87.1134	81.6617	-1.06155	-0.0861679	0.582262	0.664863	-1.11905	-0.162278	0.302748	0.352823	Putative sensor histidine kinase PhoR
CAM60773.1	MAB_0676c	135.675	130.542	187.176	187.259	215.528	221.531	1.40816	0.493814	5.597e-05	0.0001983	1.64432	0.717488	4.134e-09	1.235e-08	Hypothetical HIT-like (histidine triad) protein
CAM60774.1	MAB_0677c	41.4894	38.5206	204.173	131.013	651.807	631.119	4.19623	2.06909	3.881e-29	1.29e-27	16.0421	4.00379	3.125e-107	5.49e-105	Conserved hypothetical protein (amino acid metabolite efflux pump?)
CAM60775.1	MAB_0678	17.4065	12.6457	19.2234	13.49	33.9434	39.2317	1.11441	0.156278	0.489344	0.580181	2.47528	1.30759	4.43e-10	1.432e-09	Probable transcriptional regulator, LysR family
CAM60776.1	MAB_0679c	92.755	68.8702	85.1902	83.2263	91.1486	85.7128	1.04895	0.0689525	0.688001	0.75941	1.10055	0.138228	0.420737	0.474039	Probable hydrolase
CAM60777.1	MAB_0680c	1567.06	1243.17	1260.65	1362.03	1711.88	2144.31	-1.07129	-0.0993514	0.519709	0.610072	1.37268	0.456997	0.003033	0.004955	Conserved hypothetical protein
CAM60778.1	MAB_0681	14.0682	16.7312	13.9623	15.5478	13.7672	14.2855	-1.05504	-0.0772988	0.715053	0.78304	-1.10487	-0.143874	0.503626	0.555219	Putative HTH-type transcriptional regulator
CAM60779.1	MAB_0682	252.036	288.516	181.105	159.593	139.571	142.855	-1.5876	-0.666847	6.963e-07	3.321e-06	-1.91801	-0.939608	4.322e-12	1.667e-11	Probable phosphoribosylamine--glycine ligase (GarS)
CAM60780.1	MAB_0683c	80.5943	93.5779	149.336	143.36	193.216	186.351	1.67262	0.742111	4.679e-07	2.294e-06	2.16628	1.11522	2.45e-14	1.087e-13	Hypothetical conserved membrane protein
CAM60781.1	MAB_0684c	112.069	145.133	146.908	142.445	114.41	90.1903	1.12239	0.166569	0.300756	0.391094	-1.26197	-0.335674	0.0397769	0.0550585	Hypothetical conserved protein
CAM60782.1	MAB_0685	38.1512	33.4624	25.0916	26.5227	20.6509	22.6009	-1.38107	-0.465782	0.005653	0.012788	-1.64122	-0.714769	4.186e-05	8.546e-05	Possible aspartate aminotransferase AspB
CAM60783.1	MAB_0686	78.6868	77.0413	13.5576	12.5754	6.40888	4.90397	-5.93277	-2.5687	1.096e-36	5.443e-35	-13.7742	-3.7839	2.036e-49	5.214e-48	Putative transcription regulator, TetR family
CAM60784.1	MAB_0687	191.71	188.129	161.275	149.533	126.516	110.019	-1.21978	-0.286618	0.0344224	0.0629796	-1.60871	-0.685904	6.098e-07	1.499e-06	Probable adenylosuccinate lyase (PurB)
CAM60785.1	MAB_0688c	14.5451	15.5639	14.5693	10.7463	10.4441	8.52864	-1.18211	-0.241369	0.303984	0.394353	-1.59716	-0.675513	0.006827	0.0105789	Conserved hypothetical protein
CAM60786.1	MAB_0689	88.7014	99.0253	75.6796	82.3117	40.5896	41.7903	-1.19461	-0.25654	0.0842075	0.135028	-2.28446	-1.19185	4.295e-14	1.876e-13	Probable phosphoribosylaminoimidazole-succinocarboxamide synthase PurC
CAM60787.1	MAB_0690	72.4872	85.0178	61.515	68.1358	28.7213	29.8502	-1.22069	-0.287693	0.0467831	0.0824066	-2.69425	-1.42988	3.194e-19	1.934e-18	Probable protease II PrtB
CAM60788.1	MAB_0691	32.6669	24.3186	32.5787	23.3217	30.8576	39.2317	-1.00735	-0.010559	0.958854	0.971897	1.24214	0.312826	0.120442	0.153733	Short-chain dehydrogenase/reductas
CAM60789.1	MAB_0692c	36.7205	45.3298	32.174	33.6106	16.6156	17.2705	-1.25949	-0.332841	0.0479497	0.0841663	-2.43721	-1.28523	7.804e-12	2.941e-11	Probable sugar transporter
CAM60790.1	MAB_0693	60.3265	61.4774	106.842	120.038	147.404	130.915	1.85671	0.892746	1.23e-08	7.27e-08	2.27849	1.18808	2.435e-14	1.081e-13	Probable glutathione peroxidase
CAM60791.1	MAB_0694	8.10712	8.17104	12.3435	17.6056	20.8882	15.778	1.82383	0.866974	0.001607	0.004234	2.23851	1.16254	1.758e-05	3.745e-05	Conserved hypothetical protein
CAM60792.1	MAB_0695	103.485	114.784	71.6326	65.3921	38.2159	37.0996	-1.5948	-0.673376	2.086e-05	7.867e-05	-2.90819	-1.54012	3.422e-20	2.202e-19	Putative fumarate reductase/succinate dehydrogenase
CAM60793.1	MAB_0696c	67.7183	81.7104	46.3386	45.0428	20.4135	17.4837	-1.64508	-0.718155	8.16e-07	3.84e-06	-3.98026	-1.99286	5.857e-32	7.183e-31	Conserved hypothetical protein (beta-lactamase?)
CAM60794.1	MAB_0697	111.831	110.698	96.3196	93.7439	81.4166	74.4124	-1.16964	-0.22607	0.138141	0.20518	-1.42979	-0.515803	0.0008488	0.001488	Conserved hypothetical protein
CAM60795.1	MAB_0698	157.85	169.452	118.174	124.611	101.83	102.983	-1.35216	-0.435262	0.001265	0.003424	-1.60069	-0.678695	6.789e-07	1.661e-06	Probable phosphoribosylformylglycinamidine synthase I
CAM60796.1	MAB_0699c	183.126	182.681	184.95	158.45	133.637	128.569	-1.06236	-0.0872749	0.524832	0.613968	-1.39575	-0.481042	0.0005389	0.000969	Probable 29 kDa antigen CFP29 (Bacteriocin CFP29)
CAM60797.1	MAB_0700c	104.677	78.014	77.9055	69.279	64.8009	69.9348	-1.23308	-0.302265	0.0741328	0.121264	-1.34756	-0.430353	0.0116186	0.0174208	Putative Dyp-type peroxidase
CAM60798.1	MAB_0701	114.453	118.675	151.966	133.071	161.172	149.038	1.22417	0.291807	0.0500449	0.087071	1.32743	0.408636	0.006003	0.009385	Probable M18-family aminopeptidase 2
CAM60799.1	MAB_0703c	98.0008	119.647	67.1809	63.5629	60.7657	68.8687	-1.66844	-0.738504	3.585e-06	1.535e-05	-1.68128	-0.749559	2.779e-06	6.423e-06	Conserved hypothetical protein
CAM60800.1	MAB_0704c	27.6596	30.9332	25.4964	31.0955	28.7213	29.2106	-1.04589	-0.0647307	0.706857	0.7751	-1.01566	-0.0224236	0.896562	0.911387	Hypothetical protein
CAM60801.1	MAB_0705	72.2487	71.3994	53.2186	45.7287	57.9173	52.2379	-1.44535	-0.531414	8.304e-05	0.0002836	-1.30599	-0.385146	0.004081	0.006542	Conserved hypothetical protein
CAM60802.1	MAB_0706c	52.6963	45.3298	53.8256	53.7313	71.2098	76.9709	1.10419	0.142988	0.31465	0.405729	1.52346	0.607355	1.179e-05	2.561e-05	Hypothetical protein
CAM60803.1	MAB_0707	1324.56	1110.09	1077.73	1014.26	1172.59	1160.11	-1.16283	-0.217639	0.123057	0.186099	-1.04303	-0.0607751	0.666641	0.709334	Probable phosphoribosylformylglycinamidine synthase II PurL
CAM60804.1	MAB_0708	224.615	203.887	187.985	190.003	168.293	145.626	-1.13099	-0.177591	0.217205	0.299471	-1.36461	-0.44849	0.00198	0.003306	Conserved hypothetical protein
CAM60805.1	MAB_0709	17.6449	22.5676	19.8305	21.0352	14.242	15.9912	1.00342	0.00493	0.980281	0.987712	-1.33984	-0.422063	0.0447738	0.0614734	Conserved hypothetical protein
CAM60806.1	MAB_0710	113.023	117.897	87.2137	54.6458	80.2297	69.7216	-1.62324	-0.698874	0.0002706	0.0008419	-1.54125	-0.624099	0.001141	0.00197	Conserved hypothetical protein
CAM60807.1	MAB_0711	40.774	37.1588	35.0069	37.7262	38.4533	48.4	-1.06912	-0.0964267	0.52527	0.614059	1.12488	0.169766	0.254958	0.303237	Conserved hypothetical protein
CAM60808.1	MAB_0712c	46.9736	42.6062	44.7198	40.6986	33.706	42.43	-1.04179	-0.0590598	0.748273	0.810931	-1.16522	-0.220602	0.236683	0.283904	Conserved hypothetical protein
CAM60809.1	MAB_0713	903.467	849.4	904.311	894.911	1220.3	1298.7	1.02714	0.0386381	0.788575	0.844374	1.43832	0.524381	0.0002675	0.000498	Probable amidophosphoribosyltransferase PurF
CAM60810.1	MAB_0714c	25.752	15.3693	19.8305	17.1483	21.3629	27.5049	-1.09558	-0.131695	0.573513	0.657774	1.20699	0.271409	0.234942	0.282091	Hypothetical protein
CAM60811.1	MAB_0715c	29.0903	27.8205	36.4234	40.0126	44.8622	39.4449	1.3424	0.424813	0.0105229	0.0222683	1.48004	0.565639	0.0006149	0.001097	Putative HTH-type transcriptional regulator AraC
CAM60812.1	MAB_0716c	59.1343	44.9407	56.8609	76.1384	104.441	137.737	1.27992	0.356052	0.0571464	0.0972477	2.33651	1.22436	2.391e-11	8.679e-11	Putative transcriptional regulator, MarR
CAM60813.1	MAB_0717	1617.61	1571.37	2932.28	4096.84	4980.65	6721.63	2.20411	1.1402	5.661e-12	4.834e-11	3.66971	1.87566	8.724e-30	9.599e-29	Probable dehydrogenase/reductase
CAM60814.1	MAB_0718c	323.331	300.189	505.88	799.338	717.083	763.953	2.09301	1.06558	3.542e-09	2.245e-08	2.37563	1.24831	4.529e-12	1.743e-11	NAD-dependent epimerase/dehydratase
CAM60815.1	MAB_0719	26.4674	21.4004	27.7222	47.5579	26.585	29.637	1.572	0.652601	0.005093	0.0117035	1.17953	0.238216	0.316798	0.367543	Putative oligopeptide ABC transporter,solute-binding protein
CAM60816.1	MAB_0720	8.82245	12.2566	9.7129	10.9749	11.1562	7.24934	-1.03498	-0.0496049	0.853663	0.892499	-1.16977	-0.226223	0.412698	0.46573	Probable oligopeptide ABC transporter, permease protein
CAM60817.1	MAB_0721	12.6376	17.1203	9.10584	10.5176	9.01991	9.80793	-1.53892	-0.621919	0.0208161	0.0404639	-1.59363	-0.672316	0.0136441	0.0203153	Probable oligopeptide ABC transporter, permease protein
CAM60818.1	MAB_0722	22.1754	22.1786	18.0093	19.892	11.1562	12.793	-1.17302	-0.230231	0.303948	0.394353	-1.84241	-0.881598	0.000244	0.0004567	Putative oligopeptide ABC transporter,ATP-binding protein
CAM60819.1	MAB_0723c	34.0976	28.5987	31.5669	32.9247	37.7412	49.2529	1.03462	0.0491015	0.78844	0.844374	1.40356	0.48909	0.006169	0.009607	Putative triacylglycerol lipase precursor
CAM60820.1	MAB_0724c	30.2825	31.3223	27.9246	24.2362	18.2772	26.2256	-1.17793	-0.23625	0.231587	0.315322	-1.37339	-0.457738	0.023568	0.0338613	Putative amidase AmiC
CAM60821.1	MAB_0725c	3.81512	5.25281	5.86821	5.71609	2.84839	3.83789	1.25846	0.33166	0.328661	0.42027	-1.36023	-0.443847	0.244796	0.292636	Conserved hypothetical protein
CAM60822.1	MAB_0726	13.1145	15.953	11.3317	15.5478	22.7871	22.6009	-1.10079	-0.138533	0.550871	0.636855	1.5467	0.629192	0.003884	0.006252	Conserved hypothetical protein (Rieske region)
CAM60823.1	MAB_0727	23.1291	26.4586	17.4023	24.0076	26.1103	22.3877	-1.2049	-0.268914	0.243547	0.329147	-1.02623	-0.0373602	0.869849	0.892289	Putative dihydrodipicolinate reductase
CAM60824.1	MAB_0728	169.296	193.576	163.703	187.031	168.055	165.456	-1.04057	-0.0573797	0.679651	0.752651	-1.09213	-0.127139	0.361751	0.413262	Probable phosphoribosylformylglycinamidine cyclo-ligase PurM
CAM60825.1	MAB_0729c	50.3118	47.859	74.6679	76.1384	83.3155	106.395	1.53811	0.621155	6.225e-05	0.0002182	1.9421	0.957621	4.388e-10	1.42e-09	Conserved hypothetical protein
CAM60826.1	MAB_0730c	190.994	168.674	211.863	211.724	308.576	294.878	1.1818	0.240985	0.0800617	0.129436	1.6827	0.750778	3.93e-08	1.087e-07	Conserved hypothetical protein (glycine cleavage T-protein aminomethyl transferase?)
CAM60827.1	MAB_0731	39.8203	36.7697	27.7222	28.1232	14.9541	18.763	-1.36676	-0.450759	0.007487	0.016542	-2.24803	-1.16866	2.585e-10	8.59e-10	Probable aminotransferase, class IV
CAM60828.1	MAB_0732c	201.486	140.853	224.004	196.862	320.682	319.824	1.23306	0.302244	0.0684508	0.113309	1.87564	0.907385	3.725e-08	1.033e-07	Conserved hypothetical protein
CAM60829.1	MAB_0733	71.7719	60.5046	227.848	169.882	635.666	747.535	3.0167	1.59297	3.525e-21	6.592e-20	10.4813	3.38974	2.307e-92	2.364e-90	Conserved hypothetical protein
CAM60830.1	MAB_0734	5.24578	5.25281	11.1294	8.00253	35.1302	45.8414	1.83318	0.874347	0.003667	0.008801	7.70878	2.9465	1.25e-27	1.237e-26	Conserved hypothetical protein
CAM60831.1	MAB_0735	3.57667	3.30733	6.67762	6.17338	18.5146	20.6819	1.87412	0.906215	0.008176	0.0178876	5.704	2.51197	3.308e-16	1.646e-15	Hypothetical protein
CAM60832.1	MAB_0736	4.53045	3.69643	7.28467	6.63067	16.853	15.3515	1.71067	0.774565	0.0183173	0.0362076	3.93162	1.97512	5.07e-11	1.794e-10	Hypothetical protein
CAM60833.1	MAB_0737c	2.38445	3.69643	3.23763	2.28644	9.96938	7.46256	-1.11022	-0.15084	0.734533	0.79921	2.77589	1.47295	0.0001125	0.0002184	Conserved hypothetical protein
CAM60834.1	MAB_0738	52.9347	43.1898	55.4444	51.4448	61.0031	62.4723	1.12352	0.168032	0.26898	0.357815	1.29618	0.374261	0.0130208	0.0194226	Putative AraC-family transcriptional regulator
CAM60835.1	MAB_0739c	306.878	393.377	353.509	342.28	320.919	304.046	-1.00754	-0.0108315	0.943635	0.960429	-1.12197	-0.166038	0.279529	0.329353	Conserved hypothetical protein
CAM60836.1	MAB_0740c	734.887	894.924	945.793	878.906	891.072	779.944	1.11903	0.162245	0.30632	0.396652	1.02443	0.034821	0.82634	0.853589	Probable thiosulfate sulfurtransferase (CysA)
CAM60837.1	MAB_0741c	108.015	124.122	361.401	386.179	575.375	579.094	3.20301	1.67943	7.41e-32	2.915e-30	4.95015	2.30747	3.907e-59	1.334e-57	Conserved hypothetical protein
CAM60838.1	MAB_0742c	25.9905	23.5404	32.5787	30.181	63.6141	83.1542	1.27322	0.348477	0.0540669	0.092875	2.98099	1.57579	1.586e-20	1.046e-19	Probable thioredoxin ThiX
CAM60839.1	MAB_0743c	88.2245	110.893	97.3313	92.8293	75.4824	65.0309	-1.05192	-0.073024	0.667096	0.740367	-1.42751	-0.5135	0.002937	0.00481	Conserved hypothetical protein
CAM60840.1	MAB_0744	162.619	132.877	105.628	90.5429	98.7443	95.9472	-1.4972	-0.582262	0.0002265	0.0007137	-1.51233	-0.596772	0.0001635	0.000311	Probable transcriptional regulatory protein
CAM60841.1	MAB_0745	37.1974	37.1588	30.5552	42.5277	35.3676	36.0335	-1.026	-0.0370366	0.826589	0.874229	-1.04056	-0.0573614	0.73604	0.771328	Putative acetyltransferase
CAM60842.1	MAB_0746	27.6596	29.9605	39.2563	38.1835	49.1348	49.4661	1.34005	0.422286	0.008757	0.0189814	1.7052	0.769943	1.077e-06	2.594e-06	Putative phosphate ABC transporter,phosphate-binding protein
CAM60843.1	MAB_0747	52.4578	39.6879	57.468	61.9624	67.412	69.5084	1.30892	0.388374	0.008746	0.018964	1.50429	0.58908	6.13e-05	0.0001229	Putative phosphate ABC transporter, permease protein
CAM60844.1	MAB_0748	36.9589	32.1005	47.9574	46.6433	39.1654	46.6943	1.37918	0.463808	0.007397	0.0163643	1.25605	0.328889	0.0604526	0.0813199	Putative phosphate ABC transporter, permease protein
CAM60845.1	MAB_0749	80.8328	72.5667	75.0726	78.8821	57.68	68.2291	1.00663	0.00953	0.947605	0.963436	-1.2089	-0.273695	0.0639441	0.0856886	Probable phosphate import ABC transporter ATP-binding protein PstB
CAM60846.1	MAB_0750	116.123	128.986	221.98	214.468	291.011	255.219	1.77543	0.828172	1.008e-08	6.03e-08	2.21733	1.14882	1.467e-15	6.999e-15	Putative oxidoreductase
CAM60847.1	MAB_0751c	140.682	119.258	159.656	164.395	184.433	175.69	1.25254	0.32486	0.0199949	0.0391149	1.3917	0.476845	0.0006215	0.001108	Phosphate transport system protein PhoU
CAM60848.1	MAB_0752c	464.49	493.181	386.088	367.888	297.894	278.034	-1.27065	-0.345567	0.0130169	0.0268415	-1.66564	-0.736078	1.442e-07	3.767e-07	Putative transcriptional regulator
CAM60849.1	MAB_0753c	329.292	285.208	240.799	233.902	244.962	245.625	-1.29058	-0.368018	0.005105	0.0117217	-1.24919	-0.320994	0.0146184	0.0216676	Probable tRNA-dihydrouridine synthase
CAM60850.1	MAB_0754c	1440.92	1380.52	943.972	958.932	1387.4	1732.38	-1.48258	-0.568109	7.466e-05	0.0002568	1.10615	0.145553	0.309189	0.359818	Probable fatty acid desaturase
CAM60851.1	MAB_0755c	119.222	112.449	87.0114	77.7389	83.3155	73.7727	-1.39982	-0.485239	0.0009535	0.002649	-1.47517	-0.560878	0.0001478	0.0002829	Hypothetical protein
CAM60852.1	MAB_0756c	144.497	119.064	153.383	173.541	213.392	292.745	1.24164	0.312242	0.053441	0.0920248	1.92449	0.944478	3.804e-09	1.14e-08	Conserved hypothetical protein
CAM60853.1	MAB_0757	36.482	28.2096	46.3386	57.8469	82.1287	91.6828	1.61852	0.694671	0.0002518	0.0007877	2.71433	1.4406	7.965e-15	3.622e-14	Conserved hypothetical protein
CAM60854.1	MAB_0758	3.33823	2.14004	6.47526	3.88694	5.45942	7.88899	1.95638	0.968187	0.0246288	0.0468024	2.50605	1.32542	0.001674	0.002826	Conserved hypothetical protein
CAM60855.1	MAB_0759c	95.3779	82.8777	168.762	199.377	235.23	201.063	2.0684	1.04851	8.071e-11	6.173e-10	2.4521	1.29401	8.746e-16	4.242e-15	Putative dehydrogenase (3-hydroxybutyryl-CoA dehydrogenase FadB?)
CAM60856.1	MAB_0760c	206.732	208.945	313.646	391.667	489.686	466.943	1.69448	0.760841	4.211e-08	2.329e-07	2.30054	1.20198	3.524e-18	1.985e-17	Conserved hypothetical protein
CAM60857.1	MAB_0761c	99.193	120.231	103.402	141.073	207.695	231.979	1.11026	0.150899	0.351442	0.443847	2.00056	1.00041	3.604e-10	1.178e-09	Putative 3-hydroxyacyl-CoA dehydrogenase
CAM60858.1	MAB_0762	126.614	120.815	270.949	313.013	806.807	753.292	2.35963	1.23856	7.675e-19	1.234e-17	6.31025	2.6577	1.308e-82	8.244e-81	Conserved hypothetical protein
CAM60859.1	MAB_0763c	136.152	144.55	64.955	67.9072	98.2696	95.3075	-2.11828	-1.08289	1.56e-11	1.275e-10	-1.45331	-0.539346	0.000622	0.001108	Probable oxidoreductase
CAM60860.1	MAB_0764c	10.2531	8.75469	7.28467	5.03016	5.93415	7.67577	-1.51222	-0.596671	0.0397042	0.0714472	-1.37343	-0.457783	0.110702	0.142149	Hypothetical protein
CAM60861.1	MAB_0765	130.906	126.068	63.3362	45.0428	60.291	60.3401	-2.35839	-1.2378	8.124e-14	8.538e-13	-2.1284	-1.08977	4.029e-11	1.436e-10	Hypothetical conserved integral membrane protein
CAM60862.1	MAB_0766	95.1394	78.4031	248.691	136.958	619.051	672.27	2.22557	1.15417	2.248e-08	1.277e-07	7.44617	2.8965	1.479e-45	3.219e-44	Hypothetical conserved integral membrane protein
CAM60863.1	MAB_0767c	34.8129	22.3731	53.0162	35.2111	103.254	124.731	1.55637	0.638188	0.002637	0.006608	4.01221	2.0044	1.416e-22	1.07e-21	Putative transcriptional regulator, AraC family
CAM60864.1	MAB_0768	62.4725	78.5977	81.9526	78.1961	92.0981	90.1903	1.12966	0.175883	0.270315	0.359105	1.28471	0.361439	0.022883	0.032935	Conserved hypothetical protein
CAM60865.1	MAB_0769c	19.0756	20.8167	24.4846	21.2639	21.6003	21.748	1.14668	0.197462	0.312634	0.403658	1.08286	0.114851	0.562312	0.611555	Hypothetical transcriptional regulator
CAM60866.1	MAB_0770	5.48423	10.3111	5.66586	6.17338	5.45942	7.67577	-1.37226	-0.456556	0.153924	0.224761	-1.22323	-0.29069	0.357938	0.409476	Conserved hypothetical protein (YbaK/prolyl-tRNA synthetase associated region)
CAM60867.1	MAB_0771c	4.53045	5.25281	7.28467	5.2588	5.22205	7.24934	1.28467	0.361396	0.321701	0.41298	1.2771	0.352868	0.336561	0.387002	Hypothetical major facilitator transporter
CAM60868.1	MAB_0772c	0.715334	0.778195	0.607056	0.228644	0.712098	0.639648	-1.69173	-0.758502	0.391828	0.486127	-1.09269	-0.127878	0.871598	0.89377	Hypothetical protein
CAM60869.1	MAB_0773	6.43801	8.75469	22.0564	28.8091	55.0689	55.4361	3.26888	1.7088	1.101e-12	1.03e-11	7.15106	2.83816	6.619e-35	9.546e-34	Hypothetical protein
CAM60870.1	MAB_0774c	9.53779	9.14379	12.9505	14.8618	18.2772	18.763	1.48528	0.570736	0.0130881	0.0269658	1.98682	0.990463	8.326e-06	1.834e-05	Hypothetical protein
CAM60871.1	MAB_0775	64.3801	56.2246	302.921	374.747	752.688	805.956	5.63044	2.49325	6.046e-60	9.01e-58	12.9624	3.69626	1.745e-131	7.804e-129	Hypothetical protein
CAM60872.1	MAB_0776	17.4065	15.5639	45.9339	53.0453	108.239	121.96	3.00474	1.58724	2.775e-15	3.353e-14	7.02616	2.81274	2.256e-47	5.308e-46	Hypothetical protein
CAM60873.1	MAB_0777	3.57667	2.91823	7.48702	9.60304	11.8683	16.8441	2.63002	1.39507	0.0001579	0.0005115	4.47412	2.1616	1.169e-09	3.667e-09	Hypothetical protein
CAM60874.1	MAB_0778	26.7058	25.6804	63.3362	79.3394	138.147	147.332	2.71359	1.4402	5.786e-19	9.329e-18	5.46088	2.44913	9.17e-55	2.684e-53	Conserved hypothetical protein (lipoprotein LppU?)
CAM60875.1	MAB_0779	26.4674	23.1513	33.1857	34.0679	50.3216	59.9137	1.36262	0.446386	0.00605	0.013587	2.24291	1.16537	5.501e-14	2.396e-13	Hypothetical protein
CAM60876.1	MAB_0780	5.96112	8.56014	6.47526	8.68846	7.59572	9.59472	1.018	0.0257351	0.932349	0.950714	1.17128	0.228087	0.445081	0.497705	Hypothetical protein
CAM60877.1	MAB_0781	17.168	17.7039	11.5341	13.0327	12.8178	16.4176	-1.42521	-0.511178	0.0200986	0.0392865	-1.18603	-0.246147	0.251105	0.299233	Hypothetical protein
CAM60878.1	MAB_0782	103.723	125.873	66.1691	61.9624	74.0582	81.8749	-1.79595	-0.84475	3.937e-07	1.954e-06	-1.4754	-0.561106	0.0006758	0.001198	Hypothetical protein
CAM60879.1	MAB_0783c	32.9054	35.797	19.4258	15.7764	11.3936	13.4326	-1.94573	-0.960311	1.664e-06	7.447e-06	-2.76049	-1.46492	9.834e-12	3.672e-11	Bacteriophage protein
CAM60880.1	MAB_0785	60.3265	47.859	82.9643	75.2238	102.542	102.344	1.47912	0.564743	0.0001818	0.0005815	1.91149	0.934694	3.619e-10	1.181e-09	Hypothetical protein
CAM60881.1	MAB_0786	23.1291	16.7312	25.4964	30.6383	31.8071	31.9824	1.4223	0.508223	0.0140542	0.0286205	1.62459	0.700074	0.0006497	0.001153	Hypothetical protein
CAM60882.1	MAB_0787	14.0682	13.4239	17.807	13.9473	16.3783	20.0423	1.16568	0.221175	0.332406	0.424395	1.33457	0.416373	0.0648577	0.086771	Hypothetical protein
CAM60883.1	MAB_0788	19.314	18.6767	26.9128	19.4347	28.2466	25.7991	1.2327	0.301827	0.132593	0.198627	1.4218	0.507715	0.0105181	0.0158773	Hypothetical protein
CAM60884.1	MAB_0789	29.3287	33.2678	40.268	36.8116	41.5391	34.7542	1.22738	0.295585	0.0585294	0.0993605	1.2073	0.271786	0.0842564	0.110736	Hypothetical protein
CAM60885.1	MAB_0790	25.0367	24.9022	30.7575	28.3518	26.585	23.2405	1.18653	0.246747	0.160917	0.233862	-1.00486	-0.006993	0.969219	0.973773	Hypothetical protein
CAM60886.1	MAB_0791	5.72267	6.03101	7.08232	6.63067	4.27259	7.03613	1.16612	0.221719	0.476309	0.5681	-1.02691	-0.0383121	0.905924	0.919515	Hypothetical protein
CAM60887.1	MAB_0792	4.76889	4.47462	3.64234	5.2588	5.69679	5.11718	-1.04519	-0.0637589	0.857584	0.895266	1.17175	0.228668	0.507199	0.558532	Hypothetical protein
CAM60888.1	MAB_0793	4.05356	2.52913	3.03528	2.74372	4.03522	4.26432	-1.10671	-0.146283	0.729061	0.794663	1.29375	0.37156	0.349581	0.401036	Hypothetical protein
CAM60889.1	MAB_0794	6.9149	2.33458	4.24939	3.42966	3.79786	3.83789	-1.15528	-0.20824	0.626691	0.704151	-1.16519	-0.220561	0.609506	0.65635	Hypothetical protein
CAM60890.1	MAB_0795	100.147	111.865	124.446	138.101	161.646	135.819	1.23289	0.302044	0.0318674	0.0587616	1.39603	0.481333	0.0006007	0.001072	Hypothetical protein
CAM60891.1	MAB_0796c	44.5892	45.5244	44.3151	39.3267	36.0796	39.2317	-1.07488	-0.104172	0.567023	0.652156	-1.19484	-0.256822	0.163567	0.203189	Hypothetical protein
CAM60892.1	MAB_0797c	26.2289	24.7077	27.1152	27.4372	20.1761	15.9912	1.07367	0.102557	0.570029	0.654542	-1.41132	-0.497045	0.0101577	0.0153614	Hypothetical protein
CAM60893.1	MAB_0798c	33.8591	26.2641	33.7928	29.9523	26.8224	24.9463	1.06919	0.0965116	0.621386	0.699148	-1.15449	-0.207253	0.301422	0.351528	Hypothetical protein
CAM60894.1	MAB_0799c	36.7205	40.077	34.3998	34.5252	31.095	28.3577	-1.11828	-0.161287	0.287191	0.377144	-1.29875	-0.377121	0.0156754	0.023116	Hypothetical protein
CAM60895.1	MAB_0800	12.876	14.0075	89.0349	41.1559	217.902	217.693	4.83948	2.27485	1.573e-18	2.44e-17	16.1573	4.01411	4.235e-56	1.31e-54	Hypothetical protein
CAM60896.1	MAB_0801	13.8298	7.78195	20.8423	15.7764	63.1394	82.0881	1.72728	0.788504	0.00278	0.006891	6.82644	2.77113	2.027e-29	2.196e-28	Hypothetical protein
CAM60897.1	MAB_0802	7.15334	5.83646	43.708	47.3292	114.173	113.644	7.04445	2.81649	2.223e-31	8.346e-30	17.6569	4.14216	3.851e-69	1.605e-67	Hypothetical protein
CAM60898.1	MAB_0803	32.19	25.4859	93.4866	97.1736	201.049	196.159	3.33609	1.73816	1.265e-24	3.064e-23	6.95258	2.79755	1.399e-63	5.172e-62	Hypothetical protein
CAM60899.1	MAB_0804	10.2531	13.6184	16.1882	15.5478	23.0245	23.0273	1.31301	0.392877	0.0790602	0.128069	1.90259	0.927964	1.559e-05	3.346e-05	Hypothetical protein
CAM60900.1	MAB_0805	14.3067	15.1748	18.414	20.5779	23.4992	20.6819	1.31465	0.394684	0.0672376	0.111526	1.48975	0.575066	0.007098	0.0109633	Conserved hypothetical protein
CAM60901.1	MAB_0806	11.6838	14.2021	11.3317	13.9473	10.2067	12.793	-1.03927	-0.0555672	0.819458	0.869305	-1.12821	-0.174033	0.483455	0.535141	Hypothetical conserved lipoprotein LppR
CAM60902.1	MAB_0807	50.0734	31.906	70.0138	77.5102	142.182	170.146	1.81246	0.857946	1.546e-06	6.97e-06	3.84181	1.94179	7.323e-29	7.712e-28	Conserved hypothetical protein
CAM60903.1	MAB_0808c	1.43067	1.36184	4.45174	4.34423	9.01991	4.69075	3.12801	1.64524	0.001714	0.004486	4.80865	2.26563	8.561e-06	1.885e-05	Hypothetical protein
CAM60904.1	MAB_0809c	12.6376	17.3148	13.3552	14.4046	17.5651	12.5797	-1.09483	-0.130701	0.582105	0.664838	-1.01355	-0.0194214	0.934531	0.943742	Conserved hypothetical PPE family protein
CAM60905.1	MAB_0810c	43.8738	33.4624	70.4185	76.367	108.239	111.938	1.91634	0.93835	3.476e-09	2.206e-08	2.88134	1.52674	1.197e-22	9.096e-22	Putative transcriptional regulator, GntR family
CAM60906.1	MAB_0811	58.419	24.5131	110.484	208.066	217.902	449.672	3.84673	1.94363	2.279e-09	1.471e-08	8.06393	3.01148	1.525e-20	1.007e-19	Conserved hypothetical membrane protein (resistance to D-cycloserine?)
CAM60907.1	MAB_0812	20.5062	19.6494	22.4611	22.8644	18.5146	26.652	1.13006	0.176402	0.418438	0.511349	1.13374	0.181084	0.40825	0.461133	Putative transcriptional regulator, IclR
CAM60908.1	MAB_0813c	13.5913	14.5912	15.9858	20.3493	22.5498	24.9463	1.27615	0.351802	0.117409	0.179156	1.6834	0.751375	0.0005983	0.001069	Putative transcriptional regulator, IclR
CAM60909.1	MAB_0815	3.09978	5.83646	3.43998	4.11559	1.66156	2.77181	-1.22238	-0.289695	0.465804	0.557921	-2.02994	-1.02143	0.0228135	0.0328541	Putative amino acid permease
CAM60910.1	MAB_0816	8.82245	8.75469	5.66586	5.48745	2.61103	3.83789	-1.57024	-0.650985	0.0284764	0.0532092	-2.67728	-1.42077	3.966e-05	8.124e-05	Probable glucose-methanol-choline oxidoreductase
CAM60911.1	MAB_0817	10.73	12.062	6.07056	7.54524	3.79786	6.39648	-1.69073	-0.757646	0.006134	0.0137555	-2.20896	-1.14337	0.0001213	0.0002346	Putative aldehyde dehydrogenase
CAM60912.1	MAB_0818	11.4453	14.5912	9.10584	8.00253	6.17152	6.60969	-1.53139	-0.614841	0.0101498	0.0216183	-2.04989	-1.03555	6.802e-05	0.0001357	Probable tryptophan 2-monooxygenase
CAM60913.1	MAB_0819	5.48423	7.78195	2.63058	5.94474	3.08576	2.13216	-1.59305	-0.671795	0.0815853	0.131381	-2.57392	-1.36396	0.00153	0.002596	Hypothetical carbon-nitrogen hydrolase family protein
CAM60914.1	MAB_0820c	38.1512	39.1043	26.7105	32.4674	44.3875	39.6582	-1.31327	-0.393165	0.0125441	0.0259864	1.0842	0.116629	0.43976	0.492876	Probable NAD-glutamate dehydrogenase
CAM60915.1	MAB_0821	120.176	119.842	47.148	45.5001	46.9985	38.8053	-2.58706	-1.37131	5.344e-20	9.125e-19	-2.80748	-1.48928	1.089e-22	8.293e-22	Probable 4-aminobutyrate aminotransferase (GabT)
CAM60916.1	MAB_0822	118.507	128.208	56.8609	56.475	40.1149	39.0185	-2.18136	-1.12523	1.31e-16	1.755e-15	-3.12555	-1.64411	1.446e-30	1.646e-29	Probable acyl-CoA dehydrogenase
CAM60917.1	MAB_0823	86.317	82.8777	63.7409	56.7036	46.5238	43.2828	-1.39852	-0.483899	0.0002629	0.0008193	-1.88335	-0.913304	3.859e-11	1.378e-10	Probable aldehyde dehydrogenase
CAM60918.1	MAB_0824	87.9861	94.3561	70.6208	64.7062	54.5942	69.7216	-1.34759	-0.430383	0.004645	0.0108158	-1.46303	-0.54896	0.0003486	0.0006407	Putative L-carnitine dehydratase
CAM60919.1	MAB_0825	32.19	38.5206	24.8893	25.1508	15.9035	18.9762	-1.42385	-0.509795	0.003386	0.008215	-2.03162	-1.02263	3.959e-08	1.094e-07	Hypothetical peptidase
CAM60920.1	MAB_0826c	43.1585	50.1936	22.2587	26.0654	18.2772	18.9762	-1.95108	-0.964275	5.849e-09	3.595e-08	-2.51602	-1.33114	2.967e-14	1.311e-13	Possible esterase LipW
CAM60921.1	MAB_0827	41.0125	42.4116	222.385	321.93	850.483	1016.19	6.51729	2.70427	9.876e-43	6.308e-41	22.3585	4.48275	7.005e-116	1.498e-113	Hypothetical short-chain dehydrogenase/reductase
CAM60922.1	MAB_0828	15.4989	13.4239	29.1387	49.1584	92.5728	100.211	2.70309	1.43461	7.078e-10	4.835e-09	6.6843	2.74078	5.428e-34	7.498e-33	Hypothetical protein
CAM60923.1	MAB_0829	5.72267	7.00375	7.08232	9.14575	11.6309	11.9401	1.25305	0.325443	0.238671	0.323535	1.8339	0.874915	0.0008215	0.001442	Putative oxidoreductase
CAM60924.1	MAB_0830	83.6941	95.718	196.889	238.475	312.849	374.194	2.41859	1.27416	1.118e-16	1.507e-15	3.82247	1.93451	7.383e-37	1.167e-35	Probable NADH-dependent flavin oxidoreductase
CAM60925.1	MAB_0831	126.376	149.413	106.032	117.294	102.542	120.041	-1.24067	-0.311125	0.037369	0.0676908	-1.24064	-0.311083	0.037785	0.0524638	Conserved hypothetical protein
CAM60926.1	MAB_0832	81.3096	83.4614	66.7762	74.7665	66.2251	73.3463	-1.16812	-0.224192	0.117935	0.179734	-1.17899	-0.237547	0.0990231	0.128461	Putative transcriptional regulator, TetR family
CAM60927.1	MAB_0833	126.614	92.0215	49.7786	47.5579	47.2359	52.0247	-2.23568	-1.16071	2.185e-11	1.759e-10	-2.19102	-1.1316	7.37e-11	2.578e-10	Short-chain dehydrogenase/reductase
CAM60928.1	MAB_0834	77.9714	43.7735	33.3881	37.7262	25.6355	28.5709	-1.7054	-0.770108	0.0005337	0.001557	-2.23251	-1.15867	3.536e-07	8.887e-07	Putative enoyl-CoA hydratase/isomerase
CAM60929.1	MAB_0835c	25.5136	23.1513	11.3317	14.1759	12.5804	12.3665	-1.90937	-0.933093	2.844e-05	0.0001057	-1.93963	-0.955778	2.229e-05	4.69e-05	Putative transcriptional regulator, TetR family
CAM60930.1	MAB_0836c	46.2583	40.2716	26.9128	36.3543	39.1654	56.0758	-1.3688	-0.452908	0.02696	0.0507616	1.10562	0.144859	0.467362	0.518962	Putative enoyl-CoA hydratase/isomerase
CAM60931.1	MAB_0837c	21.46	26.6532	9.91525	10.9749	9.01991	5.54361	-2.32877	-1.21957	3.864e-07	1.92e-06	-3.36576	-1.75093	2.381e-11	8.656e-11	Possible lipid carrier protein or keto acyl-CoA thiolase
CAM60932.1	MAB_0838c	23.3676	29.9605	11.3317	12.5754	7.83308	7.03613	-2.25902	-1.1757	8.491e-08	4.559e-07	-3.62349	-1.85738	5.125e-14	2.237e-13	Conserved hypothetical protein
CAM60933.1	MAB_0839c	17.168	21.2058	9.7129	8.45982	2.84839	1.70573	-2.11986	-1.08397	2.136e-06	9.423e-06	-8.5087	-3.08894	1.198e-17	6.574e-17	Conserved hypothetical protein
CAM60934.1	MAB_0840c	25.0367	22.3731	17.807	20.8066	17.0904	18.1234	-1.22627	-0.294272	0.120789	0.183289	-1.33626	-0.418198	0.0310291	0.0436627	Conserved hypothetical protein
CAM60935.1	MAB_0841	3.81512	3.30733	4.04704	4.80152	9.96938	9.16828	1.24466	0.315748	0.408726	0.502153	2.69258	1.42899	3.708e-05	7.611e-05	Hypothetical protein
CAM60936.1	MAB_0842	0.715334	0.194549	2.22587	1.14322	1.89893	2.98502	3.86758	1.95143	0.0186127	0.0367325	5.55073	2.47268	0.002213	0.003673	Hypothetical protein
CAM60937.1	MAB_0843	1.66911	1.55639	2.22587	3.20101	4.03522	4.90397	1.66383	0.734506	0.136236	0.202787	2.77708	1.47357	0.001382	0.00236	Hypothetical protein
CAM60938.1	MAB_0844	5.00734	5.64191	7.28467	8.00253	8.30781	11.5137	1.42227	0.5082	0.0958032	0.150965	1.86409	0.898469	0.002346	0.003884	Hypothetical protein
CAM60939.1	MAB_0845	135.675	198.051	103.604	112.264	86.876	94.2414	-1.54988	-0.632157	0.0001971	0.0006269	-1.84546	-0.883978	2.464e-07	6.273e-07	Probable fatty-acid-CoA racemase Far
CAM60940.1	MAB_0846	41.9663	45.3298	45.5292	53.5026	75.9572	77.3974	1.12629	0.171575	0.287152	0.377144	1.75154	0.808624	2.387e-07	6.081e-07	Putative lipase/esterase
CAM60941.1	MAB_0847c	37.4358	38.5206	27.5199	25.3795	20.4135	17.0573	-1.43386	-0.519903	0.001806	0.004704	-2.03623	-1.0259	9.007e-09	2.613e-08	Probable aminotransferase
CAM60942.1	MAB_0848c	12.876	12.4511	4.24939	2.51508	4.74732	4.26432	-3.65901	-1.87145	6.397e-10	4.4e-09	-2.79838	-1.48459	1.231e-07	3.241e-07	Hypothetical protein
CAM60943.1	MAB_0849c	24.3214	22.5676	32.174	39.784	65.513	86.3524	1.53357	0.616895	0.003341	0.008126	3.24717	1.69918	4.957e-17	2.599e-16	Conserved hypothetical protein
CAM60944.1	MAB_0850	1399.43	1811.44	1498.62	1437.25	1383.84	1276.31	-1.094	-0.129618	0.384851	0.478679	-1.20752	-0.272046	0.0683179	0.0911029	Probable acyl-coa thiolase FadA
CAM60945.1	MAB_0851	1744.7	2105.99	1976.98	1876.48	1469.3	1278.44	1.00049	0.000706	0.996102	0.996305	-1.402	-0.487481	0.0007552	0.001331	Probable fatty oxidation protein FadB
CAM60946.1	MAB_0852	68.9105	74.123	27.3175	25.8367	17.0904	18.5498	-2.6924	-1.42889	9.154e-21	1.686e-19	-4.0101	-2.00364	5.662e-33	7.366e-32	Possible conserved polyketide synthase associated protein PapA2
CAM60947.1	MAB_0853	56.273	65.3684	23.8775	29.0377	10.4441	14.9251	-2.32315	-1.21608	6.982e-10	4.777e-09	-4.76983	-2.25394	1.603e-24	1.366e-23	Probable esterase/lipase LipP
CAM60948.1	MAB_0854	52.9347	63.6174	24.4846	26.0654	8.30781	13.4326	-2.32489	-1.21716	1.222e-09	8.14e-09	-5.3221	-2.412	6.207e-26	5.716e-25	Conserved hypothetical protein
CAM60949.1	MAB_0855	48.8812	47.0808	19.2234	24.4649	12.1057	15.9912	-2.20491	-1.14072	1.311e-10	9.785e-10	-3.38342	-1.75848	1.398e-19	8.647e-19	Putative membrane protein, MmpL family
CAM60950.1	MAB_0856c	13.1145	14.9802	12.7482	13.2613	16.3783	17.2705	-1.08768	-0.121257	0.576111	0.660292	1.19218	0.253601	0.225192	0.271379	Putative transcriptional regulator, TetR family (tetracyclin resistance)
CAM60951.1	MAB_0857	77.0176	80.5432	118.983	108.834	269.885	267.373	1.44578	0.531847	0.0008448	0.002373	3.40556	1.76789	8.188e-30	9.029e-29	Putative monooxygenase
CAM60952.1	MAB_0858	49.3581	48.4426	43.3033	42.985	54.8316	47.7604	-1.13213	-0.179044	0.245311	0.331166	1.04684	0.0660348	0.664214	0.70721	Hypothetical luciferase-like monooxygenase
CAM60953.1	MAB_0859	12.1607	14.3966	21.0446	22.8644	17.8025	16.8441	1.63571	0.709917	0.0009958	0.002756	1.2927	0.370392	0.0969979	0.1262	Conserved hypothetical protein
CAM60954.1	MAB_0860c	79.4021	89.2978	117.769	119.123	99.4564	99.9983	1.39788	0.483243	0.001269	0.00343	1.17747	0.235688	0.119679	0.152799	Probable DNA helicase
CAM60955.1	MAB_0861	47.6889	44.7462	33.1857	37.4976	14.7167	16.4176	-1.30805	-0.387421	0.0418683	0.0748214	-2.95117	-1.56129	1.7e-13	7.198e-13	Conserved hypothetical protein
CAM60956.1	MAB_0862c	98.7161	108.558	105.223	104.49	85.9265	71.0009	1.00868	0.0124627	0.930909	0.949639	-1.32988	-0.411301	0.005053	0.008004	Conserved hypothetical protein
CAM60957.1	MAB_0863	41.0125	47.859	42.2916	37.0403	26.3476	35.8203	-1.12279	-0.167083	0.37963	0.473743	-1.42748	-0.513472	0.008454	0.012948	Conserved hypothetical protein
CAM60958.1	MAB_0864	132.575	135.795	115.341	115.236	93.0475	99.5718	-1.16468	-0.219933	0.108339	0.16755	-1.3923	-0.47747	0.0005781	0.001035	Hypothetical molybdenum cofactor biosynthesis protein MoaC2
CAM60959.1	MAB_0865	25.5136	27.2368	35.2092	29.495	23.7366	22.8141	1.22871	0.297148	0.0604029	0.101908	-1.13698	-0.185201	0.270174	0.319173	Probable molybdopterin biosynthesis protein Mog
CAM60960.1	MAB_0866	24.5598	19.4549	28.5316	28.8091	15.6662	15.9912	1.31638	0.396576	0.0345258	0.063075	-1.37335	-0.457697	0.0257729	0.0367822	Probable molybdopterin-converting factor subunit 2 (MoaE)
CAM60961.1	MAB_0867c	46.9736	43.5789	185.152	177.885	94.9464	75.2652	4.01658	2.00597	9.581e-32	3.739e-30	1.87887	0.909865	2.165e-07	5.542e-07	Putative transferase
CAM60962.1	MAB_0868c	108.969	130.737	585.607	579.612	368.392	318.331	4.84248	2.27575	1.79e-59	2.589e-57	2.85174	1.51184	7.941e-27	7.525e-26	Conserved hypothetical protein
CAM60963.1	MAB_0869c	1276.16	1657.75	1874.79	1672.53	1222.67	989.535	1.20891	0.273701	0.092197	0.146172	-1.3266	-0.407733	0.0122629	0.0183365	Probable resuscitation-promoting factor RpfA
CAM60964.1	MAB_0870c	3.81512	3.11278	4.85645	4.57287	9.73201	9.16828	1.37636	0.46086	0.206682	0.286974	2.74343	1.45598	1.225e-05	2.655e-05	Putative molybdenum cofactor biosynthesis protein D2 (MoaD2) / thiamineS
CAM60965.1	MAB_0871c	96.0932	68.4811	156.418	179.257	233.568	233.898	2.04546	1.03243	3.21e-09	2.039e-08	2.84977	1.51085	2.988e-18	1.697e-17	Putative molybdenum cofactor biosynthesis protein A2
CAM60966.1	MAB_0872	146.643	162.059	128.291	136.729	143.844	150.104	-1.1696	-0.226017	0.0953735	0.15041	-1.05248	-0.0737992	0.585045	0.633219	Probable cold shock-like protein B CspB
CAM60967.1	MAB_0873	28.3749	32.1005	42.8986	43.2137	50.559	54.5833	1.41575	0.501569	0.0006002	0.001742	1.7318	0.792276	3.419e-08	9.521e-08	Conserved hypothetical protein
CAM60968.1	MAB_0874c	128.045	76.2631	186.771	204.865	308.339	307.457	1.9225	0.942982	3.05e-07	1.532e-06	3.02335	1.59615	2.87e-18	1.634e-17	Conserved hypothetical protein
CAM60969.1	MAB_0875c	1074.67	661.466	1070.24	1173.4	1803.98	2053.27	1.29273	0.370424	0.0378394	0.068417	2.22257	1.15223	9.975e-11	3.431e-10	Conserved hypothetical protein
CAM60970.1	MAB_0876	275.881	270.034	246.869	247.85	237.603	242.213	-1.10298	-0.141412	0.270038	0.358835	-1.13686	-0.185058	0.149776	0.187286	Conserved hypothetical protein
CAM60971.1	MAB_0877c	128.283	147.662	98.7478	91.0002	71.9219	62.0458	-1.45668	-0.542687	0.0006364	0.001837	-2.07059	-1.05004	1.022e-10	3.509e-10	Conserved hypothetical protein
CAM60972.1	MAB_0878c	22.8907	14.3966	18.414	14.6332	14.0046	15.9912	-1.10629	-0.145734	0.555915	0.641781	-1.22076	-0.287777	0.252737	0.301032	Conserved hypothetical protein
CAM60973.1	MAB_0879	55.3192	55.6409	33.7928	28.5805	37.0291	31.7692	-1.77068	-0.824304	9.029e-06	3.637e-05	-1.61807	-0.694271	0.0001725	0.0003278	Putative HTH-type transcriptional regulator MarR
CAM60974.1	MAB_0880	85.3632	46.3026	177.463	142.902	426.547	432.402	2.44193	1.28802	3.463e-10	2.458e-09	6.54449	2.71028	1.302e-40	2.408e-39	Conserved hypothetical protein
CAM60975.1	MAB_0881	62.9494	52.3336	93.0819	67.2212	180.636	174.411	1.39906	0.484457	0.0103431	0.0219636	3.08907	1.62717	1.431e-18	8.308e-18	Hypothetical tRNA/rRNA methyltransferase
CAM60976.1	MAB_0882	56.0345	51.5554	42.8986	44.8142	53.6447	46.4811	-1.22357	-0.291102	0.0547063	0.093744	-1.07403	-0.103028	0.492558	0.544359	Conserved hypothetical protein
CAM60977.1	MAB_0883c	245.598	283.847	204.78	203.264	176.363	159.912	-1.30037	-0.378923	0.005639	0.0127693	-1.57974	-0.659687	1.741e-06	4.096e-06	Conserved hypothetical protein
CAM60978.1	MAB_0884c	45.066	43.5789	15.7835	18.9774	13.7672	18.1234	-2.55709	-1.3545	1.848e-12	1.671e-11	-2.75265	-1.46082	1.033e-13	4.436e-13	Hypothetical protein
CAM60979.1	MAB_0885c	388.188	437.929	74.0608	68.3645	23.4992	21.3216	-5.79676	-2.53525	9.935e-53	9.58e-51	-18.4388	-4.20467	2.014e-112	4.127e-110	Hypothetical lipoprotein lpqH precursor
CAM60980.1	MAB_0886c	5.72267	8.17104	4.24939	4.34423	2.61103	4.26432	-1.64064	-0.714256	0.0289636	0.0539148	-2.01736	-1.01247	0.003715	0.005997	Hypothetical protein
CAM60981.1	MAB_0887c	18.8371	21.4004	17.1999	17.8342	11.1562	10.2344	-1.15597	-0.209107	0.25978	0.348024	-1.89264	-0.920398	1.025e-05	2.238e-05	Conserved hypothetical protein
CAM60982.1	MAB_0888c	12.6376	11.4784	9.30819	10.7463	5.69679	4.69075	-1.20097	-0.264204	0.26643	0.355096	-2.31229	-1.20932	1.721e-05	3.674e-05	Putative fumarylacetoacetase
CAM60983.1	MAB_0889c	7.63023	9.33834	5.0588	6.85931	3.08576	1.70573	-1.44788	-0.533945	0.0796821	0.128949	-3.591	-1.84439	2.394e-06	5.581e-06	Conserved hypothetical protein
CAM60984.1	MAB_0890c	17.168	16.9257	13.7599	15.3191	8.54518	10.2344	-1.17419	-0.231666	0.327042	0.418416	-1.80307	-0.850457	0.0008665	0.001518	Putative homogentisate 1,2-dioxygenase
CAM60985.1	MAB_0891c	14.3067	14.0075	13.1529	11.8895	5.93415	5.11718	-1.12559	-0.170682	0.462208	0.554695	-2.55819	-1.35512	1.292e-06	3.082e-06	Putative HTH-type transcriptional regulator MarR
CAM60986.1	MAB_0892c	8.34556	7.5874	5.86821	7.08795	2.61103	5.97005	-1.2292	-0.297714	0.350229	0.442784	-1.80242	-0.849937	0.0141528	0.0210282	Putative transcriptional regulator, AsnC family
CAM60987.1	MAB_0893	16.9296	20.2331	29.5434	29.7237	61.9526	71.4273	1.58522	0.664682	0.0006548	0.001885	3.57083	1.83626	2.315e-23	1.866e-22	Putative 4-hydroxyphenylpyruvate dioxygenase
CAM60988.1	MAB_0894c	25.752	26.6532	11.9388	6.17338	6.17152	5.54361	-2.86356	-1.51781	3.871e-08	2.151e-07	-4.46101	-2.15737	1.021e-12	4.108e-12	Putative dihydrolipoamide dehydrogenase (LpdA)
CAM60989.1	MAB_0895c	44.1123	48.4426	18.8187	9.83168	4.98469	4.47753	-3.21012	-1.68263	1.228e-11	1.01e-10	-9.73923	-3.28381	2.028e-26	1.907e-25	Putative dihydrolipoamide s-acetyltransferase component of pyruvate dehydrogenase complex E2
CAM60990.1	MAB_0896c	22.8907	32.8787	12.7482	7.08795	1.89893	3.62467	-2.79744	-1.48411	1.951e-07	1.004e-06	-9.90612	-3.30832	1.538e-18	8.911e-18	Putative pyruvate dehydrogenase E1 component,beta subunit
CAM60991.1	MAB_0897c	37.6743	49.6099	19.8305	12.804	10.4441	9.16828	-2.66619	-1.41478	5.042e-09	3.131e-08	-4.45292	-2.15475	2.073e-16	1.047e-15	Probable pyruvate dehydrogenase E1 component,alpha subunit
CAM60992.1	MAB_0898	7.39179	5.83646	2.42822	5.03016	1.89893	1.06608	-1.78342	-0.834644	0.0310866	0.057432	-4.39306	-2.13523	1.649e-05	3.524e-05	Probable transcriptional regulator, AsnC family
CAM60993.1	MAB_0899c	13.5913	13.813	12.7482	9.83168	3.08576	3.19824	-1.20467	-0.268636	0.273759	0.362311	-4.32207	-2.11172	4.147e-10	1.346e-09	Possible ethyl tert-butyl ether degradation protein EthD
CAM60994.1	MAB_0900c	50.5503	54.0845	54.8374	25.3795	18.0398	19.6159	-1.30032	-0.378864	0.117875	0.1797	-2.77445	-1.4722	8.902e-09	2.586e-08	Putative phenylacetic acid degradation protein PaaN
CAM60995.1	MAB_0901c	32.9054	32.6842	28.3293	30.4096	29.6708	37.526	-1.11815	-0.161117	0.320832	0.41208	1.03069	0.043611	0.785327	0.81499	Putative transcriptional regulator, TetR family
CAM60996.1	MAB_0902	13.1145	8.75469	10.1176	11.8895	10.6815	9.16828	1.01395	0.0199929	0.947292	0.963436	-1.09225	-0.127302	0.679078	0.721163	Probable beta-ketoadipyl-CoA thiolase
CAM60997.1	MAB_0903	3.81512	3.69643	4.45174	2.05779	2.37366	4.69075	-1.12476	-0.169623	0.684151	0.756236	-1.04028	-0.0569676	0.890648	0.908192	Putative enoyl-CoA hydratase/isomerase
CAM60998.1	MAB_0904	4.53045	4.47462	5.86821	5.71609	3.08576	4.26432	1.28783	0.364947	0.270971	0.359783	-1.20946	-0.274359	0.453663	0.506151	Putative 3-hydroxyacyl-CoA dehydrogenase
CAM60999.1	MAB_0905	5.96112	10.1165	7.48702	3.42966	4.03522	4.47753	-1.46938	-0.555209	0.118694	0.180555	-1.90252	-0.927915	0.0134212	0.0199957	Putative enoyl-CoA hydratase/isomerase
CAM61000.1	MAB_0906	9.0609	9.33834	10.32	5.94474	2.84839	4.0511	-1.11432	-0.156166	0.579498	0.663305	-2.6279	-1.39391	5.324e-05	0.0001074	Putative phenylacetic acid degradation protein PaaA/phenylacetate-CoA oxygenase, PaaG subunit
CAM61001.1	MAB_0907	3.57667	5.44736	3.03528	1.14322	0.949464	1.49251	-2.12888	-1.0901	0.0162488	0.032577	-3.64814	-1.86716	0.0004944	0.0008932	Putative phenylacetic acid degradation protein PaaB/phenylacetate-CoA oxygenase, PaaH subunit
CAM61002.1	MAB_0908	7.86868	8.56014	6.87997	3.20101	2.37366	2.13216	-1.60185	-0.679739	0.053255	0.0917687	-3.62372	-1.85747	1.403e-05	3.027e-05	Putative phenylacetic acid degradation protein PaaC/phenylacetate-CoA oxygenase, PaaI subunit
CAM61003.1	MAB_0909	4.53045	4.86372	5.26115	3.88694	1.4242	0.213216	-1.0202	-0.0288568	0.942492	0.959664	-5.78052	-2.5312	5.918e-05	0.0001188	Putative phenylacetic acid degradation protein PaaD/phenylacetate-CoA oxygenase, PaaJ subunit
CAM61004.1	MAB_0910	10.4916	12.2566	6.07056	3.88694	2.13629	1.91894	-2.26413	-1.17896	6.996e-05	0.0002425	-5.58766	-2.48224	4.043e-10	1.315e-09	Putative phenylacetic acid degradation protein PaaE/phenylacetate-CoA oxygenase/reductase, PaaK subunit
CAM61005.1	MAB_0911	9.77623	9.72743	6.07056	5.03016	3.32313	2.55859	-1.74234	-0.801029	0.008491	0.0184694	-3.3085	-1.72618	2.012e-06	4.713e-06	Putative phenylacetate-CoA ligase
CAM61006.1	MAB_0912	8.82245	9.72743	9.10584	7.3166	4.98469	5.54361	-1.12669	-0.172093	0.518597	0.609138	-1.75863	-0.814454	0.006081	0.009484	Conserved hypothetical protein
CAM61007.1	MAB_0913c	17.168	20.4276	10.7247	9.83168	6.64625	4.69075	-1.83637	-0.876855	6.281e-05	0.0002197	-3.35772	-1.74748	1.9e-11	6.985e-11	Pyridine nucleotide-disulphide oxidoreductase family
CAM61008.1	MAB_0914c	1.90756	3.89097	0.809408	2.05779	0.474732	0.639648	-2.12293	-1.08605	0.0479313	0.0841663	-5.08101	-2.34511	0.001383	0.002361	Probable ferredoxin
CAM61009.1	MAB_0915c	7.15334	10.1165	3.84469	2.51508	1.89893	1.06608	-2.71069	-1.43866	6.364e-05	0.0002225	-5.89424	-2.5593	3.977e-08	1.098e-07	Probable 2-hydroxyhepta-2,4-diene-1,7-dioateisomerase
CAM61010.1	MAB_0916c	5.24578	7.9765	2.22587	2.51508	0.712098	1.91894	-2.83296	-1.50231	0.0005397	0.001573	-4.90205	-2.29338	8.157e-06	1.799e-05	Putative polysaccharide deacetylase
CAM61011.1	MAB_0917c	16.6911	17.5094	9.7129	11.6608	10.4441	9.59472	-1.61025	-0.687283	0.001458	0.003878	-1.71088	-0.774743	0.0004632	0.0008405	Probable cytochrome P450
CAM61012.1	MAB_0918c	4.76889	3.30733	8.90349	6.85931	9.01991	12.5797	1.99826	0.998748	0.003674	0.008813	2.73928	1.45379	1.345e-05	2.907e-05	Possible triacylglycerol lipase
CAM61013.1	MAB_0919	22.8907	20.0385	55.6468	85.0555	95.4212	101.491	3.27684	1.71231	3.38e-17	4.777e-16	4.59972	2.20155	6.595e-28	6.646e-27	Conserved hypothetical protein
CAM61014.1	MAB_0920	32.6669	26.4586	54.4327	64.9348	87.3507	86.5657	2.02879	1.02062	1.016e-08	6.066e-08	2.96765	1.56932	3.239e-19	1.959e-18	Putative repressor in the phenylacetic acid catabolism
CAM61015.1	MAB_0923c	46.0198	46.108	111.901	139.701	209.594	195.519	2.72619	1.44689	2.336e-14	2.536e-13	4.39445	2.13568	6.415e-30	7.122e-29	Conserved hypothetical protein
CAM61016.1	MAB_0924c	141.636	120.231	224.813	250.822	426.784	408.522	1.82046	0.8643	7.828e-09	4.747e-08	3.19903	1.67763	1.304e-29	1.418e-28	Putative organic hydroperoxide resistance protein/OsmC-like protein
CAM61017.1	MAB_0925c	186.941	135.795	248.488	293.35	536.21	578.881	1.68217	0.750323	1.164e-06	5.355e-06	3.4638	1.79235	1.08e-31	1.289e-30	Putative transcriptional regulator, MarR family
CAM61018.1	MAB_0926	12.876	6.8092	23.4728	32.4674	41.7764	43.2828	2.88978	1.53096	5.141e-10	3.576e-09	4.415	2.14241	6.429e-19	3.814e-18	Probable glycosyltransferase
CAM61019.1	MAB_0927	62.711	49.6099	50.9927	55.3318	45.3369	46.4811	-1.04844	-0.0682443	0.659978	0.734005	-1.21074	-0.27589	0.0806274	0.10625	Probable glycosyltransferase
CAM61020.1	MAB_0928c	918.727	827.221	657.037	648.662	734.173	724.294	-1.33561	-0.4175	0.005174	0.0118523	-1.19593	-0.258128	0.0837157	0.110084	Putative phosphoserine aminotransferase
CAM61021.1	MAB_0929	2239.23	1935.95	2608.11	2550.98	3312.44	3176.92	1.23589	0.305546	0.0323162	0.0594357	1.55451	0.63646	8.185e-06	1.804e-05	Conserved hypothetical protein
CAM61022.1	MAB_0930	752.055	615.941	809.61	749.494	762.183	699.988	1.14046	0.189614	0.252074	0.339308	1.06931	0.0966852	0.559453	0.608984	Putative ferredoxin/ferredoxin--NADP reductase
CAM61023.1	MAB_0931c	108.254	97.2743	107.854	103.118	97.3201	94.8811	1.03126	0.044409	0.777423	0.835709	-1.06578	-0.091915	0.561002	0.610399	Putative glyoxalase/bleomycin resistance protein
CAM61024.1	MAB_0932c	242.975	297.854	856.961	789.278	935.935	813.206	3.03904	1.60362	6.816e-27	1.883e-25	3.22779	1.69055	1.042e-29	1.141e-28	Putative citrate synthase CitA
CAM61025.1	MAB_0933	113.261	127.624	87.8208	85.7414	122.718	103.836	-1.39218	-0.477345	0.002445	0.006184	-1.07017	-0.0978364	0.530358	0.581043	Probable pyridoxamine 5'-phosphate oxidase PdxH
CAM61026.1	MAB_0934	88.7014	70.0375	80.5361	74.7665	73.8209	77.1842	-1.01196	-0.0171468	0.910194	0.935102	-1.04143	-0.0585627	0.701409	0.740878	Conserved hypothetical integral membrane protein
CAM61027.1	MAB_0935c	776.614	696.095	1048.59	1032.1	1180.9	1079.73	1.41465	0.500443	0.0006396	0.001844	1.53628	0.619442	2.37e-05	4.967e-05	Putative fatty-acid--CoA ligase FadD
CAM61028.1	MAB_0936c	558.199	492.403	678.689	700.336	821.049	766.724	1.31406	0.394029	0.0102745	0.0218556	1.5128	0.597222	9.926e-05	0.0001939	Conserved hypothetical protein
CAM61029.1	MAB_0937c	465.206	441.626	494.953	460.031	448.147	406.39	1.05474	0.0768837	0.584453	0.66659	-1.06122	-0.085727	0.54281	0.593363	Putative membrane protein, MmpL family
CAM61030.1	MAB_0938c	708.419	702.126	987.275	825.632	1036.1	965.228	1.28595	0.362838	0.0209148	0.0406236	1.41868	0.504546	0.001317	0.002257	Probable conserved polyketide synthase associated protein PapA3
CAM61031.1	MAB_0939	3376.62	3989.42	1493.76	1449.14	612.405	503.403	-2.50317	-1.32376	1.676e-20	2.987e-19	-6.60513	-2.72359	2.953e-80	1.708e-78	Probable polyketide synthase
CAM61032.1	MAB_0940	63.4263	66.5357	48.5645	46.872	40.3522	42.0035	-1.36279	-0.446563	0.004281	0.0100842	-1.57885	-0.65887	3.599e-05	7.405e-05	Conserved hypothetical membrane protein
CAM61033.1	MAB_0941	39.8203	36.9643	19.4258	23.7789	23.7366	35.6071	-1.77984	-0.831749	3.964e-06	1.68e-05	-1.28188	-0.358259	0.0384216	0.0532875	Conserved hypothetical protein
CAM61034.1	MAB_0942	77.0176	75.0958	56.8609	54.1886	72.1593	71.4273	-1.36662	-0.450614	0.002973	0.007318	-1.05843	-0.0819209	0.582842	0.63123	Putative transcriptional regulator, AraC family
CAM61035.1	MAB_0943	70.1027	66.7302	56.8609	58.3041	74.2956	73.5595	-1.18643	-0.246633	0.101109	0.15816	1.08252	0.11439	0.439614	0.492825	Conserved hypothetical protein
CAM61036.1	MAB_0944	696.974	703.877	581.56	555.604	400.911	389.332	-1.23154	-0.300459	0.0442744	0.0785503	-1.77331	-0.826442	3.624e-08	1.007e-07	Probable citrate synthase I (GltA)
CAM61037.1	MAB_0945	146.405	123.733	170.987	228.415	302.642	341.145	1.47909	0.564707	0.0003367	0.001031	2.38755	1.25553	9.312e-16	4.507e-15	Putative drug resistance transporter, EmrB/QacA family
CAM61038.1	MAB_0946	56.5114	42.4116	65.7644	84.5982	103.017	91.4696	1.52503	0.608837	0.0007362	0.0021	1.97537	0.98212	3.924e-08	1.086e-07	Putative transcription regulator protein, MarR
CAM61039.1	MAB_0947c	127.568	140.853	162.489	219.727	269.648	326.86	1.42108	0.506986	0.002183	0.005593	2.22127	1.15138	2.408e-12	9.457e-12	Putative luciferase
CAM61040.1	MAB_0948c	87.5092	80.3486	61.1103	74.0806	61.9526	73.3463	-1.24293	-0.313749	0.0443118	0.0785884	-1.23376	-0.303058	0.0526742	0.0715217	Conserved hypothetical protein (phytoene dehydrogenase?)
CAM61041.1	MAB_0949c	59.8496	66.3411	24.2822	24.6935	19.7014	13.0062	-2.57667	-1.36551	5.101e-10	3.553e-09	-3.86971	-1.95223	3.099e-17	1.647e-16	Hypothetical aminotransferase
CAM61042.1	MAB_0950c	55.7961	52.3336	25.9011	26.98	37.7412	40.511	-2.04305	-1.03073	7.887e-07	3.719e-06	-1.37965	-0.464304	0.0219771	0.0317425	Putative amino acid permease family protein
CAM61043.1	MAB_0951	20.0294	18.093	5.26115	4.11559	9.01991	4.26432	-4.01552	-2.00559	2.713e-11	2.155e-10	-2.89102	-1.53158	5.074e-08	1.391e-07	Putative aminoglycoside phosphotransferase
CAM61044.1	MAB_0952	40.2972	29.3769	10.927	6.40202	7.59572	6.18326	-3.97989	-1.99273	1.819e-12	1.647e-11	-5.03752	-2.33271	4.054e-15	1.888e-14	Conserved hypothetical protein
CAM61045.1	MAB_0953	28.8518	24.9022	17.1999	17.8342	16.853	17.6969	-1.52513	-0.608928	0.001539	0.004075	-1.54263	-0.625394	0.001279	0.002195	Putative transcriptional regulator, GntR family
CAM61046.1	MAB_0954	37.6743	45.9135	30.9599	34.5252	23.4992	22.3877	-1.29045	-0.367876	0.0150066	0.0303935	-1.83734	-0.877622	5.98e-08	1.626e-07	Putative peptidyl-prolyl cis-trans isomerase FkbP
CAM61047.1	MAB_0955c	112.546	125.873	100.367	99.9173	76.9066	81.8749	-1.19454	-0.256452	0.0902273	0.143426	-1.50483	-0.589597	0.000125	0.0002413	Probable sensor histidine kinase PrrB
CAM61048.1	MAB_0956c	88.7014	92.7997	78.9173	88.4851	74.7703	66.9498	-1.08862	-0.122498	0.405934	0.499471	-1.28538	-0.362193	0.0154176	0.0227699	Probable transcriptional regulatory protein PrrA
CAM61049.1	MAB_0957	174.065	182.681	311.015	336.335	360.559	393.81	1.81036	0.856278	8.313e-11	6.348e-10	2.11353	1.07966	2.282e-16	1.15e-15	Conserved hypothetical protein
CAM61050.1	MAB_0958c	48.1658	48.4426	68.1926	66.5353	73.3461	72.067	1.39496	0.480222	0.001494	0.003966	1.50427	0.589063	9.455e-05	0.0001856	Putative oxidoreductase
CAM61051.1	MAB_0959	277.788	340.071	260.629	263.398	290.299	280.166	-1.18223	-0.241511	0.072189	0.118421	-1.08617	-0.119249	0.374228	0.426326	Probable enoyl-CoA hydratase/isomerase
CAM61052.1	MAB_0960	331.915	307.581	280.258	270.485	263.476	260.976	-1.15876	-0.21258	0.125204	0.188998	-1.21754	-0.283964	0.040963	0.0565093	Conserved hypothetical protein
CAM61053.1	MAB_0961c	99.193	105.64	277.222	282.146	204.61	199.783	2.72399	1.44572	8.419e-27	2.288e-25	1.96922	0.977624	7.114e-13	2.891e-12	Conserved hypothetical protein
CAM61054.1	MAB_0962	226.284	233.653	202.15	175.598	140.521	123.239	-1.21645	-0.282678	0.0481756	0.0844963	-1.74671	-0.804638	2.952e-08	8.267e-08	Probable cation-transporting ATPase E
CAM61055.1	MAB_0963c	62.2341	78.7922	62.7291	69.0504	71.4472	62.0458	-1.07791	-0.108233	0.517515	0.608303	-1.06448	-0.0901446	0.59061	0.638238	Putative polyketide synthase protein
CAM61056.1	MAB_0964	15.2605	14.7857	4.85645	4.34423	4.03522	3.19824	-3.23574	-1.6941	1.232e-09	8.19e-09	-4.14131	-2.05009	2.315e-11	8.428e-11	Conserved hypothetical protein
CAM61057.1	MAB_0965	80.8328	86.5742	46.9457	53.0453	30.3829	31.556	-1.68303	-0.751064	4.606e-08	2.534e-07	-2.70498	-1.43562	3.223e-22	2.395e-21	Putative lipase
CAM61058.1	MAB_0966	43.8738	52.5281	72.0373	70.4223	59.5789	61.6194	1.46751	0.553367	0.0001231	0.0004092	1.24893	0.320693	0.0286872	0.040623	Conserved hypothetical protein
CAM61059.1	MAB_0967	180.026	235.793	366.055	354.855	430.819	358.203	1.73024	0.790973	8.238e-08	4.428e-07	1.89273	0.920468	4.276e-10	1.385e-09	Hypothetical protein
CAM61060.1	MAB_0968c	505.026	537.733	985.252	879.364	1048.68	954.568	1.78771	0.838116	1.442e-07	7.518e-07	1.91905	0.940391	3.581e-09	1.076e-08	Luciferase-like hypothetical protein
CAM61061.1	MAB_0969	42.6816	36.5752	62.3244	58.7614	92.5728	109.806	1.53661	0.619749	5.77e-05	0.0002036	2.57029	1.36193	8.385e-20	5.273e-19	Putative transcriptional regulator, TetR
CAM61062.1	MAB_0970c	138.536	131.904	184.95	179.714	151.914	131.981	1.35109	0.434126	0.001349	0.003618	1.049	0.0690158	0.614433	0.659922	Probable drug resistance transporter
CAM61063.1	MAB_0971	5.72267	7.5874	5.66586	8.9171	4.50996	6.60969	1.06701	0.0935705	0.774195	0.833331	-1.19858	-0.26132	0.444548	0.497223	Putative phenylacetic acid degradation-related protein
CAM61064.1	MAB_0972	196.955	234.237	62.5268	59.2187	42.0138	42.8564	-3.54147	-1.82435	9.406e-25	2.301e-23	-5.07953	-2.3447	1.063e-37	1.76e-36	Putative aldehyde dehydrogenase
CAM61065.1	MAB_0973	25.5136	21.0113	8.29643	4.57287	3.32313	3.19824	-3.54675	-1.8265	2.864e-10	2.047e-09	-7.04876	-2.81737	5.185e-16	2.547e-15	Conserved hypothetical protein
CAM61066.1	MAB_0974	428.962	506.021	423.32	424.591	452.42	460.76	-1.10465	-0.143594	0.298401	0.388649	-1.02556	-0.0364106	0.791948	0.821341	Conserved hypothetical protein
CAM61067.1	MAB_0975c	69.149	75.874	48.7668	43.8996	32.0444	37.9524	-1.56594	-0.647032	1.859e-05	7.087e-05	-2.06973	-1.04944	2.39e-11	8.679e-11	Conserved hypothetical protein
CAM61068.1	MAB_0976	14.3067	16.5366	8.29643	6.63067	9.01991	7.03613	-2.06232	-1.04427	4.594e-05	0.0001644	-1.94136	-0.957069	0.0001783	0.0003381	Putative glyoxalase/bleomycin resistance protein
CAM61069.1	MAB_0977c	18.8371	17.7039	10.32	10.289	14.7167	11.7269	-1.76529	-0.819908	0.0004419	0.001313	-1.38402	-0.468862	0.0370511	0.0515744	Putative DNA-directed DNA polymerase
CAM61070.1	MAB_0978	27.898	41.6334	34.6022	31.5528	28.0092	28.9974	-1.0602	-0.0843391	0.659677	0.733836	-1.23111	-0.299965	0.124489	0.158161	Hypothetical protein
CAM61071.1	MAB_0979	8.34556	10.3111	16.9976	16.9196	10.4441	9.80793	1.79839	0.846704	0.0003969	0.001194	1.07372	0.102622	0.69184	0.732975	Putative HTH-type transcriptional regulator MarR
CAM61072.1	MAB_0980	57.4652	60.3101	58.075	49.6157	31.8071	35.6071	-1.09143	-0.126223	0.38595	0.479925	-1.74478	-0.803046	2.145e-07	5.495e-07	Conserved hypothetical protein
CAM61073.1	MAB_0981c	134.96	151.359	133.755	114.779	79.0429	76.9709	-1.15235	-0.204575	0.174124	0.249371	-1.84009	-0.879776	1.231e-08	3.541e-08	Possible enoyl-CoA hydratase/isomerase
CAM61074.1	MAB_0982c	67.2414	75.4849	50.588	56.2463	41.7764	41.3639	-1.34505	-0.427664	0.001992	0.005151	-1.7238	-0.785595	4.302e-08	1.185e-07	Putative acyl-CoA hydrolase/thioesterase
CAM61075.1	MAB_0983c	146.882	152.332	123.839	97.4022	85.6892	70.148	-1.34978	-0.432719	0.002869	0.007088	-1.92472	-0.944648	2.01e-10	6.739e-10	Probable alcohol dehydrogenase, zinc-containing
CAM61076.1	MAB_0984c	66.7645	66.1466	57.0633	64.0202	62.902	63.5383	-1.10017	-0.137731	0.29074	0.381092	-1.05038	-0.070916	0.586394	0.634379	Putative transcriptional regulator, TetR family
CAM61077.1	MAB_0985	1127.13	1176.44	1058.1	936.982	1138.17	1123.86	-1.15445	-0.207211	0.172131	0.24746	-1.01852	-0.0264801	0.861431	0.885066	Putative monooxygenase EthA
CAM61078.1	MAB_0986	63.6647	62.2556	59.0868	62.1911	49.6095	42.43	-1.03854	-0.0545522	0.676077	0.749358	-1.37118	-0.455416	0.0008006	0.001409	Putative transcriptional regulator, ArsR family
CAM61079.1	MAB_0987c	102.77	57.781	151.764	216.297	211.256	346.689	2.29531	1.19869	4.068e-07	2.009e-06	3.48113	1.79956	2.332e-14	1.037e-13	Probable membrane protein, MmpL
CAM61080.1	MAB_0988c	41.9663	24.5131	71.2279	133.071	121.057	208.525	3.07792	1.62195	4.082e-09	2.564e-08	4.96973	2.31317	3.456e-17	1.831e-16	Probable membrane protein, MmpS
CAM61081.1	MAB_0989	12.3991	9.53289	24.2822	30.6383	21.1256	26.8652	2.51743	1.33195	1.749e-08	1.006e-07	2.22025	1.15072	1.559e-06	3.684e-06	Putative HTH-type transcriptional regulator TetR
CAM61082.1	MAB_0990c	15.7374	12.062	15.7835	21.9498	20.6509	21.3216	1.36161	0.445316	0.0593254	0.100469	1.52701	0.610712	0.009187	0.0139963	Conserved hypothetical protein
CAM61083.1	MAB_0992	36.7205	31.906	31.9716	28.5805	36.317	34.7542	-1.12275	-0.167042	0.272521	0.361181	1.04125	0.0583102	0.696835	0.737155	Probable arsenate reductase (ArsC)
CAM61084.1	MAB_0993c	140.682	134.239	145.896	172.626	228.109	236.03	1.15718	0.21061	0.111385	0.171507	1.69092	0.757812	6.829e-09	1.998e-08	Putative transcriptional regulator, LysR family
CAM61085.1	MAB_0994	8.10712	11.0893	22.8658	18.9774	23.0245	26.4388	2.15668	1.10881	1.261e-05	4.948e-05	2.54516	1.34775	8.397e-08	2.247e-07	Putative NAD-dependent epimerase/dehydratase
CAM61086.1	MAB_0995	7.86868	7.9765	13.5576	11.2035	15.4288	15.3515	1.5692	0.65003	0.0158639	0.0318965	1.93969	0.955829	0.0002991	0.0005536	Conserved hypothetical protein
CAM61087.1	MAB_0997c	8.58401	8.36559	9.7129	13.0327	10.6815	10.6608	1.33196	0.413547	0.11382	0.174708	1.26123	0.33483	0.207193	0.252159	Conserved hypothetical protein
CAM61088.1	MAB_0998	11.6838	10.8947	7.68938	7.08795	7.12098	5.54361	-1.51659	-0.600827	0.0252844	0.0479287	-1.78265	-0.834023	0.003012	0.004924	Transcriptional regulator, LysR family
CAM61089.1	MAB_0999	20.2678	22.5676	24.2822	29.7237	28.9587	32.8353	1.24767	0.319239	0.107479	0.16664	1.43975	0.525821	0.007408	0.0114215	Putative NAD-dependent formate dehydrogenase
CAM61090.1	MAB_1000	2.38445	5.25281	5.0588	4.57287	6.64625	7.03613	1.2193	0.286059	0.452261	0.546089	1.72804	0.789138	0.0303402	0.0427422	Hypothetical protein
CAM61091.1	MAB_1001	3.57667	7.9765	8.29643	5.48745	7.35835	5.54361	1.17545	0.233216	0.53446	0.623192	1.08994	0.12425	0.744242	0.778324	Conserved hypothetical protein
CAM61092.1	MAB_1002	58.1805	77.0413	67.9903	65.8494	64.0888	60.7665	-1.01799	-0.025722	0.858184	0.895702	-1.09269	-0.127881	0.379009	0.431474	Putative acetyl-CoA C-acyltransferase (thiolase)
CAM61093.1	MAB_1003c	348.368	368.864	166.738	176.284	128.652	110.233	-2.09379	-1.06611	8.214e-13	7.799e-12	-3.01053	-1.59002	6.987e-26	6.41e-25	Conserved hypothetical protein
CAM61094.1	MAB_1004c	223.423	207.973	113.317	116.38	85.9265	79.3163	-1.87543	-0.907225	2.421e-11	1.942e-10	-2.60925	-1.38363	2.556e-23	2.054e-22	Conserved hypothetical protein
CAM61095.1	MAB_1005c	304.494	301.161	38.8516	35.4398	10.4441	9.16828	-8.13415	-3.02399	4.541e-76	1.314e-73	-30.8663	-4.94796	3.427e-121	8.427e-119	Putative MCE family protein
CAM61096.1	MAB_1006c	332.153	334.429	45.5292	37.9549	14.4793	18.3366	-7.95045	-2.99104	1.013e-87	4.15e-85	-20.1671	-4.33393	1.22e-131	6.001e-129	Putative MCE family protein
CAM61097.1	MAB_1007c	420.616	394.35	53.2186	48.2438	25.1608	22.6009	-8.0079	-3.00142	2.74e-94	1.685e-91	-17.0695	-4.09335	8.009e-139	5.627e-136	Putative MCE family protein
CAM61098.1	MAB_1008c	312.839	323.729	38.2445	29.2664	7.83308	8.31542	-9.38596	-3.2305	4.118e-83	1.558e-80	-39.218	-5.29344	2.052e-123	5.606e-121	Putative MCE family protein
CAM61099.1	MAB_1009c	457.337	442.404	44.1127	34.9825	7.83308	8.10221	-11.3177	-3.5005	4.472e-114	3.142e-111	-56.1761	-5.81189	4.052e-157	3.985e-154	Putative MCE family protein
CAM61100.1	MAB_1010c	353.375	361.082	89.2372	90.7715	119.158	191.894	-3.96842	-1.98856	3.217e-26	8.37e-25	-2.29466	-1.19828	9.534e-11	3.286e-10	Putative MCE family protein
CAM61101.1	MAB_1011c	215.316	212.253	69.002	62.6484	107.764	166.735	-3.24501	-1.69822	1.234e-19	2.064e-18	-1.55571	-0.637575	0.0004847	0.0008766	Putative YrbE family protein
CAM61102.1	MAB_1012c	276.357	259.333	32.5787	33.1533	9.96938	11.0872	-8.14257	-3.02548	9.168e-73	2.254e-70	-25.296	-4.66084	8.043e-111	1.521e-108	Putative YrbE family protein
CAM61103.1	MAB_1013	173.826	188.712	28.3293	26.98	16.6156	15.9912	-6.55531	-2.71266	2.5e-64	4.554e-62	-11.1332	-3.47679	2.424e-84	1.679e-82	Hypothetical protein
CAM61104.1	MAB_1014c	35.5283	33.6569	90.0466	89.3997	73.8209	73.3463	2.59936	1.37816	4.724e-22	9.64e-21	2.13148	1.09186	5.359e-14	2.336e-13	Probable glycosyl transferase
CAM61105.1	MAB_1015c	5.24578	6.8092	28.3293	28.1232	30.1455	24.733	4.61219	2.20545	7.996e-15	9.188e-14	4.46267	2.15791	3.726e-14	1.632e-13	Conserved hypothetical protein
CAM61106.1	MAB_1016c	7.63023	7.5874	42.4939	50.073	44.8622	39.6582	6.05544	2.59823	2.389e-26	6.351e-25	5.53402	2.46833	1.111e-23	9.138e-23	Conserved hypothetical protein
CAM61107.1	MAB_1017c	16.9296	10.1165	70.0138	77.5102	67.412	61.8326	5.54027	2.46996	1.505e-27	4.405e-26	4.85515	2.27951	1.855e-23	1.505e-22	Probable O-antigen transporter, MOP superfamily
CAM61108.1	MAB_1018c	16.6911	13.0348	86.202	85.0555	85.6892	77.8238	5.82394	2.54199	1.541e-45	1.114e-43	5.54891	2.4722	7.653e-43	1.543e-41	Probable glycosyl transferase
CAM61109.1	MAB_1019c	32.9054	20.2331	132.743	147.247	130.789	131.554	5.3565	2.42129	2.158e-40	1.22e-38	5.02513	2.32916	2.616e-37	4.274e-36	Probable glycosyl transferase
CAM61110.1	MAB_1020	39.3434	44.3571	399.038	374.747	312.611	254.58	9.20905	3.20305	2.818e-92	1.386e-89	6.74169	2.75311	5.312e-68	2.159e-66	Probable undecaprenyl-phosphate galactosephosphotransferase
CAM61111.1	MAB_1021	15.4989	13.2293	22.0564	24.0076	34.6555	37.526	1.61118	0.688115	0.0006591	0.001896	2.53455	1.34173	4.41e-12	1.7e-11	Putative MarR-family transcriptional regulator
CAM61112.1	MAB_1022	25.9905	27.2368	32.174	29.0377	39.8775	36.6731	1.15077	0.202602	0.228706	0.311918	1.43243	0.518462	0.001658	0.002802	Conserved hypothetical protein (esterase?)
CAM61113.1	MAB_1023c	106.585	109.142	90.4513	98.5454	116.547	130.062	-1.14321	-0.19309	0.271324	0.360154	1.14395	0.194028	0.265281	0.31388	Conserved hypothetical protein
CAM61114.1	MAB_1024	44.5892	41.4389	40.4704	45.7287	63.6141	62.6855	1.00209	0.003019	0.986404	0.991634	1.47223	0.558002	0.001248	0.002145	Putative TetR-family transcriptional regulator
CAM61115.1	MAB_1025	56.0345	56.2246	37.0304	41.8418	33.4686	29.8502	-1.42757	-0.513565	0.001305	0.00351	-1.77679	-0.829274	5.036e-07	1.248e-06	Conserved hypothetical protein
CAM61116.1	MAB_1026c	481.658	639.092	309.801	267.056	202.948	174.411	-1.94332	-0.958527	1.771e-09	1.155e-08	-2.97339	-1.57211	1.37e-22	1.037e-21	Conserved hypothetical protein
CAM61117.1	MAB_1027	117.076	105.056	89.6419	99.9173	79.5176	78.6767	-1.17017	-0.226723	0.17412	0.249371	-1.39907	-0.484473	0.004056	0.006509	Conserved hypothetical protein
CAM61118.1	MAB_1028c	41.2509	49.4154	44.9221	50.3016	43.438	51.5983	1.03955	0.055959	0.710396	0.77846	1.04451	0.0628328	0.67801	0.720339	Probable cyanate hydratase (CynS)
CAM61119.1	MAB_1029c	238.683	122.371	262.855	350.511	504.64	765.019	1.70006	0.765582	0.0007663	0.002177	3.51979	1.81549	1.176e-15	5.636e-15	Putative transcriptional regulator, MarR family
CAM61120.1	MAB_1030	883.199	836.365	1061.13	1371.86	1599.37	2457.74	1.41483	0.500624	0.004589	0.0107015	2.35965	1.23857	2.21e-12	8.722e-12	Conserved hypothetical protein
CAM61121.1	MAB_1031c	103.962	113.033	125.458	121.41	165.919	145.84	1.13625	0.184285	0.2119	0.293144	1.43289	0.518925	0.0003994	0.0007296	Probable manganese transport protein MntH
CAM61122.1	MAB_1032c	123.753	110.698	139.016	161.651	214.104	185.498	1.28335	0.359912	0.0157732	0.031753	1.70643	0.77098	1.9e-07	4.886e-07	Conserved hypothetical protein (Ku70/Ku80 beta-barrel domain protein?)
CAM61123.1	MAB_1033	42.4432	37.937	35.8163	32.0101	28.2466	33.4749	-1.17565	-0.233453	0.122471	0.185326	-1.29026	-0.367661	0.017207	0.0252609	Putative ATP-dependent DNA ligase
CAM61124.1	MAB_1034c	7.86868	7.5874	9.91525	7.54524	10.4441	6.60969	1.14091	0.190182	0.508754	0.599725	1.09359	0.129071	0.658256	0.70193	Conserved hypothetical protein
CAM61125.1	MAB_1035c	32.19	39.6879	49.9809	43.8996	56.2558	52.8775	1.29853	0.376879	0.0307775	0.056925	1.50265	0.587513	0.0006921	0.001224	Conserved hypothetical protein
CAM61126.1	MAB_1036	69.8643	70.4266	98.5454	101.746	106.103	109.38	1.42623	0.51221	0.001112	0.003046	1.53632	0.61948	7.864e-05	0.0001558	Putative TetR-family transcriptional regulator
CAM61127.1	MAB_1037	51.0272	62.6447	48.7668	52.8167	52.2205	64.3912	-1.12759	-0.173242	0.254635	0.342063	1.02312	0.0329735	0.826822	0.853792	Probable tetrapyrrole methylase family protein
CAM61128.1	MAB_1038	32.4285	38.3261	44.5174	33.6106	38.4533	43.7093	1.10413	0.142911	0.372372	0.466105	1.15719	0.210628	0.1885	0.231414	Putative formamidopyrimidine-DNA glycosylase
CAM61129.1	MAB_1039	205.778	226.455	186.771	178.342	195.352	192.96	-1.18574	-0.245793	0.0703481	0.115865	-1.11593	-0.158242	0.243743	0.291732	Putative short-chain dehydrogenase/reductase
CAM61130.1	MAB_1040	452.33	481.508	259.011	225.9	296.47	279.526	-1.92385	-0.943994	6.061e-11	4.701e-10	-1.62386	-0.699432	1.174e-06	2.812e-06	Conserved hypothetical protein
CAM61131.1	MAB_1041	132.337	112.255	73.0491	55.3318	84.7397	75.6917	-1.89228	-0.920123	5.149e-08	2.817e-07	-1.52216	-0.606124	0.0002915	0.0005403	Conserved hypothetical protein
CAM61132.1	MAB_1042c	917.535	898.231	594.915	482.895	758.385	726	-1.68328	-0.751276	2.728e-07	1.376e-06	-1.22325	-0.290725	0.0461264	0.0631366	Probable cytochrome c oxidase polypeptide I
CAM61133.1	MAB_1043c	117.315	134.628	594.308	716.798	1649.69	1578.01	5.1972	2.37774	5.317e-45	3.736e-43	12.7963	3.67766	8.247e-106	1.352e-103	Putative oxidoreductase
CAM61134.1	MAB_1044c	62.9494	71.2048	365.043	434.88	1017.83	996.998	5.93937	2.57031	3.628e-56	4.352e-54	14.9694	3.90394	1.12e-128	4.237e-126	Hypothetical glyoxalase/bleomycin resistance protein
CAM61135.1	MAB_1045	17.4065	14.9802	19.8305	28.8091	36.317	42.8564	1.49857	0.583587	0.008081	0.0177107	2.46387	1.30093	9.316e-10	2.941e-09	Conserved hypothetical protein
CAM61136.1	MAB_1046c	22.4138	32.6842	17.807	18.7488	18.9893	22.3877	-1.51812	-0.602286	0.008435	0.0183798	-1.33739	-0.419417	0.064101	0.0858521	Hypothetical cobalamin synthesis protein P47K/CobW
CAM61137.1	MAB_1047c	20.5062	31.3223	22.2587	19.4347	23.974	23.0273	-1.2571	-0.330097	0.0963144	0.15154	-1.11934	-0.162654	0.40814	0.461133	Probable dihydrodipicolinate synthetase DapA
CAM61138.1	MAB_1048c	33.8591	40.8552	39.0539	40.9272	48.1853	33.6881	1.06372	0.0891242	0.658329	0.733	1.08391	0.11624	0.564799	0.613852	Probable class II aldolase
CAM61139.1	MAB_1049	20.5062	24.5131	17.6046	22.4071	15.4288	14.2855	-1.14157	-0.191013	0.368295	0.461942	-1.52853	-0.612143	0.005974	0.009348	Putative transcription regulator protein
CAM61140.1	MAB_1050c	12.876	12.4511	10.32	8.9171	9.73201	14.7119	-1.30753	-0.38685	0.135261	0.201764	-1.02296	-0.0327494	0.896094	0.9111	Putative methionine sulfoxide reductase
CAM61141.1	MAB_1051c	314.509	362.833	309.599	292.435	302.167	298.716	-1.12741	-0.173015	0.222129	0.304638	-1.13052	-0.176985	0.212111	0.257571	Probable glucose-6-phosphate isomerase (PGI)
CAM61142.1	MAB_1052c	149.982	167.506	139.218	124.611	86.876	83.1542	-1.20381	-0.267609	0.0660309	0.109821	-1.87015	-0.903151	1.41e-09	4.383e-09	Hypothetical protein
CAM61143.1	MAB_1053c	62.711	76.8467	76.6914	67.9072	46.5238	47.7604	1.03435	0.048728	0.779097	0.836776	-1.48328	-0.568788	0.001487	0.002526	Conserved hypothetical protein (chorismate mutase?)
CAM61144.1	MAB_1054	185.272	210.307	139.218	130.556	91.6233	83.1542	-1.46934	-0.555172	6.936e-05	0.0002407	-2.27456	-1.18559	1.223e-16	6.271e-16	Putative ATP-dependent DNA helicase PcrA
CAM61145.1	MAB_1055c	506.457	525.865	352.7	358.971	232.144	220.252	-1.45162	-0.537669	9.626e-05	0.0003251	-2.28456	-1.19191	1.187e-17	6.52e-17	Conserved hypothetical protein (peptidase?)
CAM61146.1	MAB_1056	953.779	1100.37	753.761	687.76	509.15	473.126	-1.42545	-0.511417	0.0009733	0.002695	-2.09343	-1.06587	7.381e-12	2.788e-11	Succinyl-CoA synthetase, beta chain
CAM61147.1	MAB_1057	859.832	1039.86	723.206	658.951	500.605	462.465	-1.37498	-0.459407	0.003868	0.009248	-1.97433	-0.981361	7.701e-10	2.442e-09	Succinyl-CoA synthetase, alpha chain
CAM61148.1	MAB_1058	10.0147	12.062	6.27291	6.40202	8.07045	7.67577	-1.7544	-0.810981	0.001851	0.004812	-1.41334	-0.499108	0.0456089	0.0624978	Conserved hypothetical protein
CAM61149.1	MAB_1059c	25.9905	23.3458	25.0916	22.1784	27.2971	27.7181	-1.03487	-0.0494519	0.791793	0.846695	1.1213	0.165172	0.371519	0.423633	Conserved hypothetical protein (luciferase?)
CAM61150.1	MAB_1060	11.6838	16.9257	18.6164	17.6056	20.8882	21.1084	1.24632	0.317678	0.176608	0.252488	1.44322	0.529293	0.0228412	0.0328844	Putative alkanesulfonate monooxygenase
CAM61151.1	MAB_1061	1345.31	1623.9	1214.31	1178.43	961.333	843.269	-1.24136	-0.31192	0.0302543	0.0560417	-1.6464	-0.719318	6.101e-07	1.499e-06	34 kDa antigenic protein homolog
CAM61152.1	MAB_1062	348.845	367.502	260.832	234.817	144.556	136.032	-1.44449	-0.530561	3.882e-05	0.0001408	-2.55769	-1.35484	9.441e-25	8.16e-24	Conserved hypothetical protein
CAM61153.1	MAB_1063	68.4336	79.1813	64.955	67.6785	49.1348	46.6943	-1.12002	-0.163528	0.249525	0.33621	-1.55001	-0.63228	1.752e-05	3.737e-05	Probable 5'-phosphoribosylglycinamide formyltransferase PurN
CAM61154.1	MAB_1064	250.128	300.578	184.95	189.774	107.289	87.845	-1.47276	-0.558518	0.0001933	0.000616	-2.83371	-1.50269	1.524e-22	1.142e-21	Probable bifunctional purine biosynthesis protein PurH
CAM61155.1	MAB_1065	63.6647	66.7302	42.8986	41.1559	26.8224	29.2106	-1.55204	-0.634167	1.065e-05	4.25e-05	-2.32472	-1.21706	2.847e-15	1.344e-14	Putative ABC transporter, ATP-binding protein
CAM61156.1	MAB_1066	1.90756	1.36184	2.42822	5.94474	4.98469	7.67577	2.53841	1.34392	0.012459	0.025821	3.91117	1.9676	0.0001612	0.0003068	Hypothetical protein
CAM61157.1	MAB_1067	45.5429	38.9097	64.7526	71.7941	64.5636	78.2502	1.62359	0.699186	7.82e-05	0.000268	1.70891	0.773076	1.25e-05	2.708e-05	Hypothetical protein
CAM61158.1	MAB_1068c	99.193	94.9398	216.112	182.686	273.208	288.481	2.05962	1.04238	2.63e-13	2.634e-12	2.89722	1.53467	2.163e-27	2.102e-26	Conserved hypothetical protein
CAM61159.1	MAB_1069c	44.1123	50.5827	67.9903	53.7313	60.7657	50.5322	1.28494	0.361697	0.0206639	0.0402157	1.16837	0.224499	0.155489	0.19374	Probable enoyl-CoA hydratase/isomerase
CAM61160.1	MAB_1070c	97.7623	115.756	162.691	164.166	153.576	133.26	1.52281	0.606735	4.169e-05	0.0001503	1.33391	0.415662	0.005262	0.008302	Probable acyl-CoA dehydrogenase
CAM61161.1	MAB_1071c	110.877	128.597	169.773	155.249	140.046	133.473	1.3528	0.435945	0.002036	0.005252	1.13584	0.183759	0.197233	0.240932	Probable acetyl-/propionyl-CoA carboxylase alpha subunit AccA2
CAM61162.1	MAB_1072c	103.962	101.944	138.004	138.101	145.505	126.437	1.34179	0.424158	0.003465	0.008389	1.31854	0.39894	0.006095	0.0095	Pobable propionyl-CoA carboxylase beta subunit AccD2
CAM61163.1	MAB_1073c	108.731	112.838	142.051	140.159	150.253	143.281	1.27241	0.347563	0.0165226	0.0330855	1.32216	0.402898	0.005467	0.008612	Probable acyl-CoA dehydrogenase FadE
CAM61164.1	MAB_1074c	114.93	101.749	132.743	135.357	172.565	153.942	1.24196	0.312623	0.0365752	0.066498	1.5104	0.594933	6.354e-05	0.0001272	Conserved hypothetical protein
CAM61165.1	MAB_1075	113.5	101.36	108.056	110.892	70.023	80.8088	1.02245	0.0320357	0.841545	0.885076	-1.41466	-0.500454	0.002205	0.003661	50S ribosomal protein L32
CAM61166.1	MAB_1076	140.921	144.939	262.855	256.996	310.95	310.656	1.81747	0.861928	5.682e-11	4.422e-10	2.17251	1.11937	1.396e-17	7.646e-17	Mycobacterial persistence regulator MrpA (two component response transcriptional regulatory protein)
CAM61167.1	MAB_1077	95.8548	83.4614	192.639	197.548	245.911	241.787	2.1857	1.12809	8.204e-18	1.194e-16	2.73242	1.45018	1.097e-28	1.143e-27	Probable two component sensor kinase MprB
CAM61168.1	MAB_1078	300.44	317.114	577.715	575.725	667.474	598.497	1.86632	0.900193	1.659e-10	1.225e-09	2.04739	1.03378	2.11e-13	8.869e-13	Putative serine protease
CAM61169.1	MAB_1079	143.305	123.344	171.999	146.561	137.435	129.422	1.20081	0.264013	0.0851733	0.136488	1.00342	0.00492	0.974599	0.97818	Putative molybdopterin biosynthesis protein
CAM61170.1	MAB_1080	119.461	123.538	128.898	147.018	138.622	197.012	1.13435	0.181861	0.276905	0.36608	1.38269	0.467483	0.005007	0.007941	Hypothetical porin precursor
CAM61171.1	MAB_1081	105.869	117.118	105.021	113.865	141.47	202.982	-1.02016	-0.0287938	0.855853	0.894218	1.54521	0.627801	5.915e-05	0.0001188	Hypothetical porin precursor
CAM61172.1	MAB_1082c	116.599	127.235	88.6302	88.0278	81.4166	83.5806	-1.38379	-0.468621	0.001261	0.003414	-1.4809	-0.566478	0.0001086	0.0002115	Hypothetical large-conductance mechanosensitive channel
CAM61173.1	MAB_1083c	389.619	341.238	415.631	502.559	1016.16	985.058	1.25667	0.329602	0.0215826	0.0417135	2.74054	1.45446	1.939e-24	1.65e-23	Conserved hypothetical protein
CAM61174.1	MAB_1084c	644.516	647.458	801.112	953.216	1559.26	1652.64	1.35717	0.440599	0.005103	0.0117217	2.48614	1.31391	5.773e-17	3.001e-16	Conserved hypothetical protein
CAM61175.1	MAB_1085c	6.19956	5.64191	4.6541	5.71609	3.08576	2.98502	-1.14188	-0.191406	0.55351	0.639306	-1.92965	-0.948341	0.0105384	0.0158981	Hypothetical 5-formyltetrahydrofolate cyclo-ligase-related protein
CAM61176.1	MAB_1086	108.731	119.647	81.3455	80.9399	58.3921	52.2379	-1.41137	-0.497096	0.001048	0.00289	-2.07502	-1.05313	1.702e-11	6.284e-11	Putative UTP-glucose-1-phosphate uridylyltransferase (GalU)
CAM61177.1	MAB_1087	147.836	153.11	88.2255	83.9122	65.2757	46.4811	-1.74779	-0.805534	4.432e-08	2.446e-07	-2.70883	-1.43767	4.387e-21	2.98e-20	Probable molybdopterin biosynthesis protein MoeA1
CAM61178.1	MAB_1088	11.6838	8.56014	9.91525	6.85931	4.74732	1.91894	-1.17508	-0.232761	0.406538	0.500089	-3.03614	-1.60224	5.088e-06	1.145e-05	Possible ribosomal-protein-alanine acetyltransferase RimJ
CAM61179.1	MAB_1089	1744.94	1516.31	2232.75	2371.04	2818.49	2888.86	1.41228	0.498025	0.0003649	0.001106	1.75104	0.808213	7.19e-09	2.1e-08	Conserved hypothetical protein
CAM61180.1	MAB_1091	3.33823	1.94549	1.82117	0.914575	0.949464	0.426432	-1.82388	-0.86701	0.105206	0.163683	-3.67022	-1.87587	0.005679	0.008917	Hypothetical protein
CAM61181.1	MAB_1092	14.0682	13.4239	19.4258	12.804	21.1256	18.763	1.18709	0.247434	0.300299	0.390604	1.45015	0.536201	0.022346	0.0322186	Hypothetical protein
CAM61182.1	MAB_1093c	139.252	140.853	113.924	113.179	98.7443	88.6978	-1.23356	-0.302826	0.0437884	0.0777441	-1.49763	-0.582684	0.0001259	0.0002428	Putative L-cysteine desulfurase
CAM61183.1	MAB_1094	180.98	148.052	193.853	190.917	286.026	280.379	1.1765	0.234497	0.11056	0.170556	1.73099	0.7916	5.663e-08	1.546e-07	Conserved hypothetical protein
CAM61184.1	MAB_1095	538.17	557.382	548.981	540.285	738.209	654.146	-1.00602	-0.008657	0.956069	0.969273	1.26978	0.344584	0.028088	0.0398318	Conserved hypothetical protein (Phosphoadenosine phosphosulfate reductase?)
CAM61185.1	MAB_1096	496.203	522.752	457.518	425.735	438.89	408.522	-1.1537	-0.206266	0.146419	0.215395	-1.20414	-0.268006	0.0594516	0.080083	Conserved hypothetical protein (ATPase?)
CAM61186.1	MAB_1097	121.845	142.215	123.232	122.553	137.672	121.96	-1.07721	-0.107297	0.458261	0.551168	-1.02101	-0.0299966	0.835666	0.861775	Conserved hypothetical protein
CAM61187.1	MAB_1098	92.755	82.4886	76.2867	83.9122	87.3507	72.2802	-1.09259	-0.127747	0.476912	0.5681	-1.09743	-0.134133	0.456144	0.508804	Conserved hypothetical protein
CAM61188.1	MAB_1099c	591.104	621.388	444.365	548.745	346.555	449.033	-1.22153	-0.288695	0.0600019	0.101405	-1.52331	-0.607211	8.001e-05	0.0001584	Conserved hypothetical protein
CAM61189.1	MAB_1100c	66.0492	62.6447	49.9809	53.7313	46.2864	53.304	-1.2403	-0.310685	0.0239693	0.0456903	-1.28519	-0.361979	0.009171	0.0139772	Hypothetical protein
CAM61190.1	MAB_1101	354.567	271.006	143.468	130.784	135.061	160.978	-2.27643	-1.18677	2.484e-14	2.685e-13	-2.10811	-1.07595	4.571e-12	1.756e-11	Conserved hypothetical protein
CAM61191.1	MAB_1102	191.471	169.063	146.908	141.988	198.201	207.033	-1.24288	-0.31369	0.0238731	0.0455423	1.12855	0.174468	0.204242	0.248876	Hypothetical protein
CAM61192.1	MAB_1103	44.1123	29.1823	30.5552	43.6709	41.5391	52.0247	1.01512	0.0216566	0.92299	0.943911	1.28407	0.360724	0.103691	0.134021	Hypothetical protein
CAM61193.1	MAB_1104c	6.67645	3.30733	6.87997	9.60304	9.96938	14.0723	1.68335	0.751333	0.031332	0.0578202	2.48568	1.31364	9.894e-05	0.0001935	Hypothetical protein
CAM61194.1	MAB_1105c	0.238445	0.389097	2.02352	2.28644	1.89893	3.62467	6.32311	2.66064	0.002504	0.006319	8.26047	3.04622	0.0004523	0.0008226	Hypothetical protein
CAM61195.1	MAB_1106c	9.53779	9.53289	11.7364	14.1759	18.5146	23.8802	1.35109	0.434129	0.067048	0.111287	2.23505	1.16031	2.015e-07	5.169e-07	Hypothetical protein
CAM61196.1	MAB_1107c	13.3529	13.0348	20.2352	19.4347	21.6003	21.3216	1.50628	0.590988	0.00848	0.0184539	1.62767	0.702812	0.00168	0.002835	Hypothetical protein
CAM61197.1	MAB_1108c	5.00734	10.8947	4.45174	2.28644	3.79786	2.13216	-2.35316	-1.2346	0.004087	0.009688	-2.71981	-1.44351	0.001195	0.002058	Conserved hypothetical protein
CAM61198.1	MAB_1109c	11.6838	11.6729	17.1999	13.0327	13.0551	12.1533	1.30443	0.383419	0.0962308	0.151493	1.07812	0.108513	0.649522	0.693971	Putative transcriptional regulator, AraC family
CAM61199.1	MAB_1110	6.9149	8.17104	10.1176	9.14575	13.0551	8.74185	1.27014	0.344983	0.203166	0.283211	1.41881	0.504678	0.060036	0.0807817	Conserved hypothetical protein
CAM61200.1	MAB_1112c	47.6889	61.6719	73.6561	70.8795	74.2956	67.5894	1.30972	0.389261	0.00784	0.017243	1.28239	0.358832	0.0147236	0.0218105	Putative quinone oxidoreductase
CAM61201.1	MAB_1113c	22.8907	27.6259	35.0069	35.6684	32.5192	39.0185	1.38642	0.471367	0.007671	0.0168957	1.41013	0.495829	0.005165	0.008159	Conserved hypothetical protein (Pyridoxamine 5'-phosphate oxidase-related, FMN-binding?)
CAM61202.1	MAB_1114	17.6449	15.3693	27.3175	25.8367	33.2313	29.4238	1.62205	0.69782	0.001116	0.003053	1.90407	0.929089	1.165e-05	2.533e-05	Putative metallo-beta-lactamase superfamily
CAM61203.1	MAB_1115	17.6449	19.2603	19.6281	25.8367	31.5697	28.3577	1.21766	0.284115	0.15518	0.22626	1.61293	0.689685	0.0003937	0.0007198	Hypothetical protein
CAM61204.1	MAB_1116	71.295	55.8355	123.839	123.925	263.476	293.385	1.95607	0.967958	2.127e-08	1.213e-07	4.39713	2.13656	3.123e-36	4.77e-35	Conserved hypothetical protein
CAM61205.1	MAB_1117c	1116.88	1211.65	2174.27	2651.12	4826.37	6857.88	2.07205	1.05106	7.409e-11	5.72e-10	5.01763	2.32701	3.243e-47	7.558e-46	Hypothetical protein
CAM61206.1	MAB_1118c	307.832	301.55	900.264	899.027	2190.65	2479.91	2.95372	1.56253	9.558e-25	2.327e-23	7.66901	2.93904	1.118e-83	7.43e-82	Hypothetical protein
CAM61207.1	MAB_1119	72.7256	80.9323	65.562	55.3318	49.8469	40.9375	-1.27077	-0.345703	0.0131761	0.0270677	-1.70605	-0.770656	1.003e-07	2.657e-07	Conserved hypothetical protein
CAM61208.1	MAB_1120c	52.9347	37.3533	53.0162	45.0428	79.9924	76.3313	1.09451	0.13028	0.448429	0.542794	1.74127	0.800144	1.72e-06	4.049e-06	Conserved hypothetical protein (alkylated DNA repair protein?)
CAM61209.1	MAB_1121	24.0829	24.5131	25.9011	26.294	22.7871	23.4538	1.07288	0.101492	0.588166	0.669428	-1.05052	-0.0711015	0.710383	0.748588	Probable arginine deiminase
CAM61210.1	MAB_1122c	135.675	136.768	166.738	156.164	130.551	129.422	1.18627	0.246433	0.0619842	0.104076	-1.04829	-0.0680339	0.610592	0.656834	Conserved hypothetical protein (glycosyl transferase?)
CAM61211.1	MAB_1123	29.8056	27.8205	28.9363	23.7789	29.196	25.7991	-1.08376	-0.116046	0.527471	0.61603	-1.04726	-0.0666205	0.717152	0.754913	Conserved hypothetical protein
CAM61212.1	MAB_1124c	59.6112	59.921	151.562	111.121	375.276	407.456	2.2017	1.13862	1.861e-12	1.679e-11	6.54706	2.71085	7.761e-66	3.005e-64	Probable para-aminobenzoate synthase component I
CAM61213.1	MAB_1125c	100.147	97.4689	505.88	265.227	1505.14	1498.27	3.90315	1.96464	1.354e-20	2.429e-19	15.1965	3.92567	7.194e-78	4.067e-76	Hypothetical acetyltransferase, GNAT family
CAM61214.1	MAB_1126c	8.82245	7.39285	7.48702	6.40202	6.88362	7.46256	-1.15084	-0.20269	0.459761	0.5524	-1.11621	-0.158612	0.564149	0.613281	Putative sigma factor
CAM61215.1	MAB_1127c	34.336	44.7462	31.5669	34.0679	28.2466	27.7181	-1.21767	-0.284118	0.0971914	0.152712	-1.42571	-0.511683	0.003591	0.005811	Putative oxidoreductase
CAM61216.1	MAB_1128c	193.379	226.455	195.067	179.714	128.178	118.122	-1.12197	-0.166031	0.243915	0.329553	-1.71007	-0.774055	9.289e-08	2.473e-07	Methionyl-tRNA synthetase (MetG)
CAM61217.1	MAB_1129	265.866	229.762	358.163	339.536	384.77	431.336	1.41213	0.497876	0.0006173	0.001786	1.65236	0.724524	6.018e-07	1.481e-06	Probable deoxyribonuclease TatD
CAM61218.1	MAB_1130	223.184	230.151	155.609	144.503	125.329	120.254	-1.50957	-0.594141	2.269e-05	8.511e-05	-1.84837	-0.886255	4.012e-10	1.306e-09	Conserved hypothetical protein
CAM61219.1	MAB_1131	127.329	126.651	80.7385	79.568	47.2359	37.9524	-1.58353	-0.663145	6.817e-05	0.0002369	-2.99138	-1.58081	1.314e-19	8.148e-19	Probable dimethyladenosine transferase (16S rRNA dimethylase)
CAM61220.1	MAB_1132c	65.3339	68.4811	60.7056	50.9875	37.2665	38.3789	-1.19503	-0.257044	0.082403	0.132437	-1.77006	-0.823795	1.111e-07	2.935e-07	Probable L-asparagine permease 1 (transport protein)
CAM61221.1	MAB_1133c	14.0682	11.4784	14.5693	12.3468	13.2925	15.778	1.06923	0.0965755	0.691794	0.762492	1.15459	0.207387	0.392541	0.44523	Putative serine/threonine protein kinase
CAM61222.1	MAB_1134c	157.135	168.674	561.932	494.328	182.06	162.897	3.23964	1.69583	8.775e-31	3.15e-29	1.05672	0.0795969	0.596062	0.643423	Probable membrane protein, MmpL
CAM61223.1	MAB_1135c	23.3676	26.2641	156.62	132.156	50.7963	52.0247	5.79924	2.53586	1.31e-60	2.148e-58	2.06211	1.04412	1.857e-10	6.26e-10	Probable membrane protein, MmpS
CAM61224.1	MAB_1136	30.7594	30.5441	104.009	112.721	85.4518	95.3075	3.529	1.81926	4.887e-38	2.557e-36	2.95457	1.56295	7.709e-28	7.682e-27	Possible transcriptional regulatory protein TetR
CAM61225.1	MAB_1137c	42.2047	44.5516	57.468	54.8745	49.8469	44.3489	1.29337	0.371134	0.0121975	0.025386	1.08067	0.11193	0.459777	0.512159	Putative membrane protein, MmpL family
CAM61226.1	MAB_1138c	55.0807	49.2208	41.8869	38.1835	71.2098	73.7727	-1.29325	-0.370997	0.009138	0.0197103	1.39748	0.482826	0.0003084	0.0005696	Putative transcriptional regulator, MarR family
CAM61227.1	MAB_1139	23.1291	25.0968	30.7575	25.3795	18.2772	17.9101	1.16576	0.221273	0.261967	0.350381	-1.33711	-0.419119	0.0454676	0.0623564	Probable 4-diphosphocytidyl-2-C-methyl-D-erythritol kinase
CAM61228.1	MAB_1140	726.064	880.333	492.525	505.303	575.85	610.437	-1.61135	-0.688271	1.24e-05	4.884e-05	-1.35498	-0.43827	0.005336	0.008416	Putative polyketide synthase Pks16
CAM61229.1	MAB_1141c	168.58	209.334	161.882	157.764	135.536	137.311	-1.18631	-0.24648	0.0740121	0.121134	-1.38989	-0.474975	0.0006389	0.001136	Putative 3-oxoacyl-[acyl-carrier-protein] synthase III
CAM61230.1	MAB_1142c	57.4652	65.7575	40.6728	43.2137	23.2619	21.748	-1.47768	-0.56333	0.001543	0.004083	-2.75212	-1.46054	2.482e-14	1.1e-13	Probable peptidyl-tRNA hydrolase (PTH)
CAM61231.1	MAB_1143c	306.878	335.986	239.585	240.533	149.066	138.59	-1.34146	-0.423803	0.003596	0.008666	-2.24127	-1.16432	3.533e-15	1.655e-14	50S ribosomal protein L25
CAM61232.1	MAB_1144c	185.748	206.222	137.397	119.123	71.6846	63.7516	-1.52773	-0.611392	1.255e-05	4.937e-05	-2.90437	-1.53823	5.882e-26	5.438e-25	Probable short-chain dehydrogenase/reductase
CAM61233.1	MAB_1145c	31.7131	28.7932	32.781	29.495	23.2619	29.2106	1.03672	0.0520313	0.766146	0.82539	-1.14137	-0.190767	0.288521	0.338006	Putative lipoprotein LpqT precursor
CAM61234.1	MAB_1146	179.549	217.311	204.578	168.053	201.524	208.099	-1.06578	-0.0919091	0.532008	0.621034	1.03022	0.0429463	0.769977	0.80092	Hypothetical protein
CAM61235.1	MAB_1147c	604.696	704.072	571.442	555.833	495.146	471.42	-1.16219	-0.216847	0.158418	0.230776	-1.35596	-0.439318	0.004343	0.006936	Probable ribose-phosphate pyrophosphokinase RppK (PRPP synthetase)
CAM61236.1	MAB_1148c	226.999	265.17	218.54	210.352	151.44	147.119	-1.15003	-0.201671	0.14278	0.210932	-1.65321	-0.725272	2.005e-07	5.147e-07	Probable UDP-N-acetylglucosamine pyrophosphorylase (GlmU)
CAM61237.1	MAB_1149	99.9083	99.8035	97.3313	96.4876	112.512	103.623	-1.03012	-0.0428125	0.787595	0.843876	1.08075	0.112027	0.47957	0.531439	Probable transcriptional regulator, TetR family
CAM61238.1	MAB_1150	76.7792	65.7575	218.945	235.503	437.703	513.211	3.19962	1.6779	6.26e-32	2.503e-30	6.70353	2.74492	1.728e-84	1.214e-82	Hypothetical protein
CAM61239.1	MAB_1151	769.7	739.285	1022.48	1077.37	1808.73	1834.72	1.39182	0.476971	0.0007514	0.002141	2.41568	1.27243	2.067e-19	1.261e-18	Hypothetical protein
CAM61240.1	MAB_1152	143.544	132.877	143.063	163.023	293.147	291.679	1.10741	0.147183	0.294337	0.384884	2.12055	1.08444	3.826e-15	1.785e-14	Hypothetical protein
CAM61241.1	MAB_1153	264.912	213.42	168.964	176.742	329.464	327.926	-1.38025	-0.464925	0.001792	0.004674	1.37822	0.462805	0.001631	0.002759	Hypothetical protein
CAM61242.1	MAB_1154	43.8738	33.8515	36.221	32.696	55.0689	55.4361	-1.11207	-0.153252	0.395315	0.48959	1.43792	0.523984	0.002596	0.004274	Hypothetical protein
CAM61243.1	MAB_1155	41.7278	36.7697	42.0892	40.4699	50.7963	53.0908	1.05863	0.082196	0.643428	0.719225	1.33202	0.413616	0.0180822	0.0264588	Hypothetical protein
CAM61244.1	MAB_1156c	17.6449	15.3693	34.1975	41.3845	42.4885	41.5771	2.29148	1.19628	7.425e-11	5.723e-10	2.56024	1.35628	1.131e-13	4.843e-13	Probable diaminopimelate decarboxylase LysA
CAM61245.1	MAB_1157	773.753	608.159	739.192	805.512	868.048	865.23	1.11865	0.161763	0.304343	0.394506	1.25544	0.328195	0.0370868	0.0515962	Probable transcription-repair coupling factor (TrcF)
CAM61246.1	MAB_1158	292.572	279.956	264.879	255.624	311.424	275.262	-1.09832	-0.135304	0.29562	0.386214	1.02428	0.0346093	0.788692	0.818137	Putative transcriptional regulator, MazG family
CAM61247.1	MAB_1159	168.58	187.35	107.449	107.463	92.5728	100.851	-1.66082	-0.731895	2.088e-07	1.071e-06	-1.8422	-0.88143	5.637e-10	1.807e-09	Putative iron permease FTR1
CAM61248.1	MAB_1160	128.283	140.075	68.5973	72.2514	54.8316	67.163	-1.9077	-0.931835	2.193e-07	1.121e-06	-2.19648	-1.13519	4.086e-10	1.327e-09	Conserved hypothetical protein (Tat-translocated enzyme Dyp-type peroxidase precursor?)
CAM61249.1	MAB_1161c	110.161	125.289	56.8609	60.5906	34.6555	30.0634	-2.01563	-1.01123	2.917e-11	2.314e-10	-3.66253	-1.87284	1.426e-30	1.627e-29	Conserved hypothetical protein (Tat-translocated enzyme Dyp-type peroxidase precursor?)
CAM61250.1	MAB_1162c	107.539	130.348	70.6208	72.9373	38.928	42.6432	-1.66409	-0.734737	1.599e-06	7.174e-06	-2.9211	-1.54651	9.561e-22	6.824e-21	Conserved hypothetical protein
CAM61251.1	MAB_1163c	54.3654	60.8937	40.4704	36.8116	25.8729	23.4538	-1.49404	-0.579216	0.0007592	0.002161	-2.35058	-1.23301	1.424e-11	5.272e-11	Putative iron permease FTR1
CAM61252.1	MAB_1164	64.3801	68.092	64.7526	67.6785	43.6754	39.6582	-1.00314	-0.004526	0.97434	0.983338	-1.59532	-0.673849	5.664e-06	1.269e-05	Putative conserved lipoprotein LpqU
CAM61253.1	MAB_1165	506.933	630.338	410.775	391.209	312.374	305.325	-1.41954	-0.505421	0.0002963	0.0009164	-1.84364	-0.882556	3.247e-10	1.065e-09	Probable enolase (Eno)
CAM61254.1	MAB_1166	110.161	130.153	113.317	119.581	79.9924	82.5146	-1.03503	-0.0496769	0.754046	0.815748	-1.48183	-0.567384	0.0004443	0.0008093	Conserved hypothetical protein
CAM61255.1	MAB_1167	25.2751	27.8205	19.0211	19.892	11.3936	11.0872	-1.37132	-0.455569	0.0157699	0.031753	-2.36874	-1.24412	4.285e-09	1.278e-08	Conserved hypothetical protein
CAM61256.1	MAB_1168	18.5987	21.5949	13.3552	13.0327	6.88362	8.31542	-1.53118	-0.61464	0.00941	0.0201907	-2.64136	-1.40128	1.091e-07	2.884e-07	Conserved hypothetical protein (phosphatase?)
CAM61257.1	MAB_1169	25.5136	26.0695	70.2161	66.3067	69.7856	66.9498	2.64633	1.404	1.33e-20	2.396e-19	2.64491	1.40322	1.864e-20	1.226e-19	Putative hydrolase, alpha/beta fold
CAM61258.1	MAB_1170	14.5451	10.7002	24.6869	25.1508	24.6861	20.6819	2.00094	1.00068	3.952e-06	1.677e-05	1.81524	0.860164	9.251e-05	0.0001818	Conserved hypothetical protein
CAM61259.1	MAB_1171c	61.5187	39.2988	57.2656	52.588	62.4273	64.6044	1.09914	0.136375	0.4123	0.505659	1.27032	0.345197	0.0366239	0.05101	Conserved hypothetical protein
CAM61260.1	MAB_1172c	106.108	96.6907	94.9031	95.1158	82.6034	85.7128	-1.06381	-0.0892433	0.549264	0.635745	-1.19993	-0.262953	0.0804689	0.106098	Conserved hypothetical protein
CAM61261.1	MAB_1173c	335.492	246.299	280.055	251.051	263.714	316.199	-1.09366	-0.12917	0.404193	0.498201	-1.00149	-0.002145	0.988939	0.990349	Conserved hypothetical protein
CAM61262.1	MAB_1174c	97.7623	86.7687	322.144	347.767	332.075	278.46	3.63883	1.86348	4.381e-41	2.627e-39	3.31437	1.72873	2.001e-35	2.964e-34	Probable acyl-CoA synthase FadD
CAM61263.1	MAB_1175	46.2583	51.5554	55.6468	55.5604	40.827	44.9886	1.13194	0.178802	0.259048	0.347233	-1.14207	-0.191648	0.239201	0.286784	Probable 4-hydroxybutyrate CoA-transferase AbfT
CAM61264.1	MAB_1176c	51.7425	47.859	56.6586	48.9298	59.5789	64.8176	1.0674	0.0941064	0.525146	0.614059	1.25528	0.328012	0.0251678	0.0359707	Conserved hypothetical protein
CAM61265.1	MAB_1177	97.5239	92.9943	69.6091	67.9072	75.0077	78.037	-1.38209	-0.466853	0.002119	0.005439	-1.24154	-0.312136	0.0390691	0.0541092	Hypothetical protein
CAM61266.1	MAB_1178c	250.128	257.777	112.912	85.0555	116.309	98.9322	-2.56086	-1.35663	1.983e-17	2.834e-16	-2.36161	-1.23977	7.521e-15	3.431e-14	Conserved hypothetical protein
CAM61267.1	MAB_1179c	94.1857	108.753	74.2632	82.769	46.7611	50.319	-1.30016	-0.378688	0.0220566	0.0425222	-2.095	-1.06695	4.624e-10	1.493e-09	Conserved hypothetical protein
CAM61268.1	MAB_1180c	262.051	285.014	225.42	207.837	169.954	149.678	-1.26332	-0.337223	0.0177103	0.0351066	-1.71727	-0.780117	5.69e-08	1.552e-07	Hypothetical protein
CAM61269.1	MAB_1181c	139.013	155.055	218.338	192.747	291.486	252.448	1.39685	0.482178	0.001354	0.003625	1.84534	0.883888	3.555e-09	1.069e-08	Putative lipoprotein LpqV precursor
CAM61270.1	MAB_1182	39.8203	31.1278	180.7	190.917	276.294	266.307	5.28709	2.40247	7.792e-51	6.723e-49	7.72301	2.94916	1.124e-76	5.946e-75	Conserved hypothetical protein
CAM61271.1	MAB_1183	10.0147	8.17104	42.8986	53.274	62.902	62.0458	5.30209	2.40656	1.26e-30	4.425e-29	6.92351	2.7915	1.831e-41	3.476e-40	Conserved hypothetical protein (rhodanese-like)
CAM61272.1	MAB_1184c	41.2509	43.7735	35.4116	35.2111	29.9081	21.1084	-1.20648	-0.270799	0.128731	0.19355	-1.68349	-0.751455	5.462e-05	0.0001099	Putative transcriptional regulator, MarR family
CAM61273.1	MAB_1185c	214.6	260.306	184.545	191.832	131.263	120.893	-1.26607	-0.340362	0.0171866	0.0342479	-1.89071	-0.918927	2.451e-10	8.166e-10	Probable enoyl-CoA hydratase
CAM61274.1	MAB_1186c	147.359	158.752	140.028	157.307	107.527	99.3586	-1.03392	-0.048127	0.721945	0.788655	-1.48478	-0.570248	3.598e-05	7.405e-05	Probable 3-hydroxyisobutyrate dehydrogenase
CAM61275.1	MAB_1187c	246.79	261.279	226.027	250.593	197.489	169.507	-1.06867	-0.0958188	0.488451	0.579403	-1.3888	-0.473838	0.0006837	0.00121	Probable enoyl-CoA hydratase
CAM61276.1	MAB_1188c	231.053	173.927	177.867	212.639	170.429	175.903	-1.03583	-0.0507842	0.752692	0.814643	-1.16686	-0.222636	0.168836	0.209047	Probable acyl-CoA dehydrogenase
CAM61277.1	MAB_1189c	763.262	712.826	694.877	1025.7	1110.4	1273.75	1.16544	0.220874	0.184115	0.261397	1.61541	0.691904	3.107e-05	6.436e-05	Probable methylmalonic acid semialdehyde dehydrogenase MmsA
CAM61278.1	MAB_1190	906.805	997.646	2021.5	2003.15	2912.72	2817.22	2.11143	1.07822	8.259e-15	9.468e-14	3.00579	1.58774	2.607e-30	2.927e-29	Conserved hypothetical protein
CAM61279.1	MAB_1191c	150.22	179.374	138.206	133.528	95.6585	85.0732	-1.21579	-0.281898	0.0616933	0.103765	-1.83102	-0.872648	1.449e-08	4.144e-08	Probable phosphoribosylglycinamide formyltransferase 2 (PurT)
CAM61280.1	MAB_1192c	712.234	879.749	658.049	626.941	422.986	395.302	-1.23977	-0.310077	0.0581851	0.0988444	-1.9476	-0.961699	4.895e-09	1.451e-08	Probable acyl-CoA thiolase
CAM61281.1	MAB_1193c	362.674	380.537	407.942	358.056	446.723	416.411	1.03122	0.0443499	0.758892	0.819358	1.15959	0.213609	0.138926	0.17483	Conserved hypothetical protein (lipolytic enzyme G-D-S-L?)
CAM61282.1	MAB_1194	1033.9	1062.62	1605.26	2337.2	2976.57	3350.05	1.88026	0.910932	1.138e-07	5.971e-07	3.01763	1.59342	1.652e-20	1.087e-19	Putative lipase LipU
CAM61283.1	MAB_1195	322.616	352.911	266.295	352.797	275.107	299.355	-1.09256	-0.127712	0.409227	0.502534	-1.17608	-0.233983	0.131275	0.166137	Probable cystathionine beta-synthase
CAM61284.1	MAB_1196	941.857	1009.71	206.601	191.375	96.8454	91.0432	-4.90118	-2.29313	3.324e-60	5.273e-58	-10.3944	-3.37773	3.676e-120	8.61e-118	Proline-rich antigen (36 kDa antigen)
CAM61285.1	MAB_1197	336.684	321.005	221.171	209.666	140.521	151.81	-1.52374	-0.607621	2.434e-06	1.068e-05	-2.24449	-1.16639	5.626e-19	3.358e-18	Probable cystathionine gamma-synthase (CGS)
CAM61286.1	MAB_1198c	37.9127	41.6334	29.7457	32.4674	17.0904	15.1383	-1.28632	-0.363252	0.0130446	0.0268873	-2.4819	-1.31144	1.026e-14	4.632e-14	Conserved hypothetical protein
CAM61287.1	MAB_1199	94.1857	99.0253	63.1338	63.1057	53.4074	56.0758	-1.53288	-0.616241	1.628e-05	6.298e-05	-1.76534	-0.81995	1.734e-08	4.927e-08	Probable threonine dehydratase
CAM61288.1	MAB_1200	20.7447	26.0695	19.8305	16.691	14.4793	16.4176	-1.28824	-0.365397	0.0945029	0.149298	-1.52433	-0.608175	0.006883	0.0106508	Conserved hypothetical protein
CAM61289.1	MAB_1201c	293.764	276.259	395.193	323.988	394.028	366.945	1.26381	0.337783	0.0127629	0.0263731	1.33543	0.417306	0.00209	0.003478	Hypothetical transcription elongation factor GreA
CAM61290.1	MAB_1202c	29.8056	33.8515	27.7222	24.2362	24.9234	25.5859	-1.22713	-0.295287	0.0830106	0.133327	-1.26581	-0.340066	0.0484397	0.0661189	Conserved hypothetical protein
CAM61291.1	MAB_1203	101.101	79.5704	100.771	95.3444	115.835	115.776	1.09588	0.132083	0.423657	0.516624	1.29276	0.370451	0.0241489	0.0346353	LmbE-like protein
CAM61292.1	MAB_1204	26.4674	26.8477	27.5199	20.1206	25.3982	27.9313	-1.11005	-0.15062	0.442265	0.536273	1.00229	0.003303	0.986458	0.988065	Conserved hypothetical protein
CAM61293.1	MAB_1205	129.952	118.869	105.223	96.0304	118.92	107.674	-1.23037	-0.299087	0.03982	0.0716294	-1.09676	-0.13325	0.358043	0.409501	Conserved hypothetical protein
CAM61294.1	MAB_1206	67.7183	83.2668	64.7526	55.5604	44.1501	42.2168	-1.25857	-0.33178	0.0191257	0.037579	-1.75931	-0.81501	3.302e-08	9.21e-08	Conserved hypothetical protein
CAM61295.1	MAB_1207	7.86868	12.4511	9.10584	9.14575	4.50996	6.60969	-1.13682	-0.185003	0.501797	0.592661	-1.84217	-0.88141	0.00382	0.006153	Hypothetical protein
CAM61296.1	MAB_1208c	59.8496	40.077	59.2891	51.4448	49.3722	47.1207	1.11793	0.160836	0.405673	0.499275	-1.0283	-0.0402671	0.83683	0.862614	Conserved hypothetical protein (hemolysin?)
CAM61297.1	MAB_1209	239.637	238.322	207.613	189.546	267.037	266.093	-1.2015	-0.264837	0.0618578	0.103962	1.11556	0.157773	0.262995	0.311515	Probable short-chain Z-isoprenyl diphosphate synthetase
CAM61298.1	MAB_1210c	26.9443	17.7039	15.5811	14.8618	17.8025	23.2405	-1.44657	-0.532638	0.0171729	0.0342344	-1.06965	-0.0971437	0.65284	0.697213	Putative short chain dehydrogenase/reductase
CAM61299.1	MAB_1211c	20.0294	20.2331	16.3905	16.2337	10.2067	8.10221	-1.23369	-0.302978	0.195045	0.274066	-2.20767	-1.14252	9.542e-06	2.092e-05	Probable cytochrome P450
CAM61300.1	MAB_1212c	8.58401	7.00375	5.0588	7.77389	5.45942	6.82291	-1.21623	-0.282415	0.335405	0.42767	-1.24628	-0.317631	0.285606	0.335149	Conserved hypothetical protein
CAM61301.1	MAB_1213c	1.66911	2.33458	2.63058	2.28644	0.712098	2.34538	1.21303	0.27862	0.592532	0.673307	-1.28196	-0.358348	0.530987	0.581473	Putative ferredoxin
CAM61302.1	MAB_1214c	30.9978	32.8787	33.5904	31.0955	22.7871	19.8291	1.01225	0.0175668	0.912234	0.936416	-1.50662	-0.591317	0.0005763	0.001032	Probable cytochrome P450
CAM61303.1	MAB_1215c	14.3067	14.5912	13.5576	13.0327	10.6815	10.0211	-1.08603	-0.119069	0.58498	0.666883	-1.39717	-0.482503	0.0366742	0.0510656	Probable oxidoreductase
CAM61304.1	MAB_1216c	28.6134	31.3223	32.781	31.5528	22.5498	27.7181	1.07027	0.0979738	0.557512	0.643323	-1.19056	-0.251637	0.147683	0.184904	Probable cytochrome P450
CAM61305.1	MAB_1217c	16.4527	11.4784	14.974	18.0629	15.4288	20.0423	1.19688	0.259274	0.270797	0.359649	1.3005	0.379065	0.105778	0.136468	Putative transcriptional regulator, TetR family
CAM61306.1	MAB_1218	22.6522	23.7349	19.6281	17.6056	12.8178	12.3665	-1.24409	-0.315097	0.103234	0.161074	-1.84448	-0.883214	2.538e-05	5.307e-05	Probable aldehyde dehydrogenase AldA
CAM61307.1	MAB_1219	18.3602	20.2331	16.5929	14.6332	11.3936	11.3004	-1.23638	-0.306128	0.177091	0.253031	-1.70566	-0.770327	0.001348	0.002308	Probable short-chain dehydrogenase/reductase
CAM61308.1	MAB_1220	14.3067	20.0385	15.1764	13.0327	8.78255	7.88899	-1.23045	-0.299187	0.185223	0.262742	-2.09258	-1.06529	2.283e-05	4.799e-05	Probable dehydrogenase/reductase
CAM61309.1	MAB_1221	12.876	17.1203	10.32	7.08795	4.98469	5.3304	-1.72466	-0.786312	0.002592	0.006504	-2.92749	-1.54966	1.691e-07	4.384e-07	Possible 4-carboxymuconolactone decarboxylase
CAM61310.1	MAB_1222	19.7909	28.015	22.2587	24.0076	16.3783	10.6608	-1.04688	-0.0660988	0.758967	0.819358	-1.80248	-0.849986	0.0002596	0.0004846	Conserved hypothetical protein
CAM61311.1	MAB_1223	16.2142	16.1475	9.51054	10.9749	6.64625	10.6608	-1.58402	-0.663588	0.003391	0.00822	-1.84302	-0.882074	0.0001946	0.0003675	Probable carboxylesterase (LipT)
CAM61312.1	MAB_1224	2.62289	3.30733	9.30819	11.2035	11.3936	8.10221	3.38471	1.75903	6.963e-07	3.321e-06	3.20879	1.68203	2.563e-06	5.953e-06	Conserved hypothetical protein
CAM61313.1	MAB_1225	30.5209	33.2678	65.3597	63.7916	77.8561	75.9049	2.01759	1.01263	3.793e-13	3.731e-12	2.39947	1.26271	5.424e-20	3.442e-19	Putative ABC transporter, permease protein
CAM61314.1	MAB_1226	39.1049	46.108	74.4655	82.3117	82.8408	82.7278	1.82271	0.866087	2.096e-08	1.197e-07	1.92929	0.948068	8.318e-10	2.629e-09	Putative ABC transporter, ATP-binding protein
CAM61315.1	MAB_1227	13.3529	14.3966	22.0564	21.9498	20.6509	19.1894	1.57979	0.659736	0.0008856	0.002476	1.42807	0.514062	0.0110986	0.0166836	Putative ABC transporter, permease protein
CAM61316.1	MAB_1228	25.5136	22.5676	34.3998	30.181	35.6049	31.3427	1.35526	0.438569	0.0161292	0.0323902	1.39612	0.481427	0.008366	0.0128254	Putative ABC transporter
CAM61317.1	MAB_1229	118.507	75.0958	75.882	61.5052	86.6386	95.3075	-1.40285	-0.488357	0.0117014	0.0244766	-1.06016	-0.0842777	0.660604	0.703976	Conserved hypothetical protein
CAM61318.1	MAB_1230c	24.7982	18.2876	24.6869	33.6106	55.5437	72.7066	1.35779	0.441255	0.0375198	0.067889	3.00223	1.58604	4.563e-15	2.119e-14	Conserved hypothetical protein
CAM61319.1	MAB_1231	4.76889	7.78195	7.28467	6.63067	5.45942	7.88899	1.08656	0.119772	0.707829	0.775992	1.05029	0.0707851	0.826883	0.853792	Conserved hypothetical protein
CAM61320.1	MAB_1232c	185.51	204.471	115.341	99.6887	72.1593	57.7815	-1.81255	-0.858018	6.704e-09	4.086e-08	-3.01803	-1.59361	2.248e-25	2.01e-24	Probable cholesterol oxidase ChoD
CAM61321.1	MAB_1233c	15.022	13.2293	16.5929	16.9196	18.9893	22.1745	1.19281	0.254361	0.221136	0.303529	1.47147	0.557259	0.006039	0.009435	Conserved hypothetical protein
CAM61322.1	MAB_1234c	59.1343	54.0845	65.1573	66.3067	55.781	58.4212	1.16487	0.220172	0.0992377	0.155529	1.0135	0.0193427	0.886988	0.905561	Probable pantothenate kinase CoaA
CAM61323.1	MAB_1235	82.2634	94.3561	54.2303	53.9599	29.9081	31.556	-1.63992	-0.713623	1.609e-06	7.211e-06	-2.88168	-1.52691	1.363e-21	9.631e-21	Conserved hypothetical protein
CAM61324.1	MAB_1236	973.093	1013.4	600.783	601.104	564.457	538.797	-1.65339	-0.725429	9.668e-07	4.498e-06	-1.80183	-0.849462	1.01e-08	2.926e-08	Probable serine or glycine hydroxymethyltransferase
CAM61325.1	MAB_1237	796.644	790.062	478.765	416.36	602.91	631.759	-1.77009	-0.823822	9.615e-08	5.112e-07	-1.28458	-0.361298	0.0190182	0.0277376	Possible acyl-[acyl-carrier protein] desaturase DesA2
CAM61326.1	MAB_1238	175.018	147.273	104.818	98.7741	124.38	104.689	-1.57663	-0.656842	1.467e-05	5.707e-05	-1.40529	-0.490873	0.001157	0.001997	Hypothetical protein
CAM61327.1	MAB_1239	1918.05	1408.73	1041.3	925.321	1210.57	1032.39	-1.69106	-0.757926	1.594e-06	7.165e-06	-1.48299	-0.568508	0.0003169	0.0005841	Probable PhoH-like protein PhoH2 (phosphate starvation-inducible protein PsiH)
CAM61328.1	MAB_1240	225.092	189.685	237.561	226.129	239.265	228.994	1.12365	0.168199	0.240408	0.325441	1.1333	0.180525	0.20806	0.253026	Possible glycosyl hydrolase
CAM61329.1	MAB_1241c	26.2289	27.6259	62.1221	64.0202	90.6739	83.7939	2.33421	1.22293	2.229e-14	2.425e-13	3.22565	1.68959	7.124e-27	6.777e-26	Conserved hypothetical protein
CAM61330.1	MAB_1242c	50.7887	44.7462	183.129	216.754	461.914	451.378	4.19066	2.06718	1e-31	3.874e-30	9.57498	3.25927	9.925e-78	5.484e-76	Hypothetical protein
CAM61331.1	MAB_1243c	113.023	102.138	438.092	491.813	1132.24	1050.09	4.32637	2.11316	1.842e-40	1.053e-38	10.1552	3.34415	1.243e-99	1.653e-97	Hypothetical protein
CAM61332.1	MAB_1244c	9.0609	8.94924	38.0422	44.8142	98.0322	76.9709	4.58696	2.19754	1.786e-22	3.819e-21	9.68913	3.27637	1.579e-50	4.196e-49	Hypothetical protein
CAM61333.1	MAB_1245c	20.9831	20.0385	95.7125	111.349	278.43	268.652	5.04391	2.33454	1.894e-35	8.955e-34	13.344	3.73812	2.076e-91	2.042e-89	Hypothetical protein
CAM61334.1	MAB_1246c	35.5283	42.6062	178.677	184.515	432.718	445.195	4.60807	2.20416	4.798e-53	4.916e-51	11.1467	3.47854	8.8e-134	4.809e-131	Hypothetical protein
CAM61335.1	MAB_1247c	149.505	136.962	627.696	670.383	1649.46	1907	4.53487	2.18106	1.958e-39	1.082e-37	12.427	3.6354	3.903e-107	6.618e-105	Conserved hypothetical protein
CAM61336.1	MAB_1248	20.2678	15.7584	54.028	51.9021	62.902	52.8775	2.97223	1.57155	8.027e-20	1.357e-18	3.23672	1.69453	6.605e-23	5.132e-22	Probable RNA polymerase sigma factor
CAM61337.1	MAB_1249	82.025	96.1071	101.783	96.7163	91.1486	82.941	1.10926	0.149603	0.332123	0.424365	-1.03077	-0.0437196	0.778835	0.808936	Hypothetical protein
CAM61338.1	MAB_1250c	781.622	935.779	569.419	533.654	370.528	326.647	-1.55764	-0.639362	6.595e-05	0.0002296	-2.46645	-1.30244	6.115e-16	2.992e-15	Probable fumarate hydratase Fum
CAM61339.1	MAB_1251c	233.676	256.61	208.423	206.923	202.948	219.612	-1.18287	-0.242293	0.0929506	0.147035	-1.16151	-0.216001	0.134474	0.169865	Conserved hypothetical protein (putative fructose-1,6-bisphosphatase?)
CAM61340.1	MAB_1252	48.4043	43.5789	62.9315	58.7614	74.0582	75.9049	1.33093	0.412435	0.00237	0.006024	1.63825	0.712152	9.895e-08	2.626e-07	Conserved hypothetical protein
CAM61341.1	MAB_1253c	41.2509	38.5206	36.6257	32.2388	25.1608	24.5198	-1.15088	-0.202735	0.179678	0.256132	-1.60076	-0.678756	2.357e-05	4.948e-05	Conserved hypothetical protein (alanine racemase?)
CAM61342.1	MAB_1254c	5.72267	6.8092	5.86821	14.4046	7.59572	8.74185	1.5927	0.671472	0.0509808	0.0883763	1.30066	0.379246	0.282676	0.332512	Probable exodeoxyribonuclease VII small subunit
CAM61343.1	MAB_1255c	53.8885	58.9483	62.5268	61.2765	53.8821	47.1207	1.09382	0.129375	0.334799	0.427007	-1.1242	-0.168895	0.220778	0.266713	Probable exodeoxyribonuclease VII large subunit XseA
CAM61344.1	MAB_1256c	140.682	158.557	192.841	198.92	211.731	189.123	1.30387	0.382795	0.00555	0.0126014	1.33268	0.414334	0.002703	0.004442	Conserved hypothetical protein
CAM61345.1	MAB_1257	281.126	245.91	343.998	366.973	532.412	514.703	1.35212	0.435226	0.002258	0.005769	1.99231	0.994443	2.388e-12	9.387e-12	Probable 4-hydroxy-3-methylbut-2-enyl diphosphate reductase
CAM61346.1	MAB_1258c	191.233	185.794	208.423	181.543	256.83	263.748	1.03743	0.0530158	0.692817	0.763278	1.38229	0.467064	0.0004578	0.000832	Conserved hypothetical protein
CAM61347.1	MAB_1259c	2.62289	5.25281	3.03528	2.97237	1.66156	1.70573	-1.34891	-0.431798	0.30974	0.400659	-2.38167	-1.25197	0.0111139	0.0166997	Conserved hypothetical protein
CAM61348.1	MAB_1260c	144.736	130.931	96.5219	101.975	67.412	65.8837	-1.3859	-0.47082	0.001271	0.003432	-2.06196	-1.04402	3.805e-12	1.47e-11	Probable carbon starvation protein (CstA)
CAM61349.1	MAB_1261	6.19956	8.56014	2.42822	1.82915	2.37366	2.98502	-3.45815	-1.79	1.773e-05	6.79e-05	-2.75537	-1.46224	0.0002223	0.0004175	Hypothetical protein
CAM61350.1	MAB_1262	3.81512	7.00375	2.22587	3.88694	4.74732	1.49251	-1.80765	-0.854116	0.0589865	0.100068	-1.78149	-0.833081	0.0669969	0.0894626	Conserved hypothetical protein
CAM61351.1	MAB_1263	19.0756	20.8167	12.9505	11.4322	11.3936	12.793	-1.63503	-0.709318	0.0011	0.003017	-1.64855	-0.721202	0.001024	0.001781	Hypothetical protein
CAM61352.1	MAB_1264	6.67645	7.39285	4.85645	5.03016	2.61103	2.77181	-1.42836	-0.514358	0.105764	0.164327	-2.59922	-1.37808	0.0002525	0.000472	Hypothetical protein
CAM61353.1	MAB_1265c	12.3991	5.83646	11.7364	8.23117	8.07045	6.39648	1.11686	0.159442	0.621373	0.699148	-1.24241	-0.313141	0.354229	0.4058	Conserved hypothetical protein
CAM61354.1	MAB_1266	76.0639	84.4341	63.5385	66.3067	34.6555	32.8353	-1.24156	-0.31215	0.0484985	0.085002	-2.38795	-1.25577	1.038e-13	4.454e-13	Probable GTP binding protein
CAM61355.1	MAB_1267	11.2069	9.33834	7.28467	8.00253	6.17152	5.3304	-1.334	-0.415755	0.10202	0.159432	-1.77104	-0.824601	0.002781	0.004563	Conserved hypothetical protein
CAM61356.1	MAB_1268c	21.46	14.3966	13.1529	17.6056	24.9234	32.622	-1.15922	-0.213156	0.39297	0.487176	1.62466	0.700142	0.003031	0.004953	Conserved hypothetical protein
CAM61357.1	MAB_1269	5.96112	4.86372	6.27291	7.3166	4.98469	10.2344	1.26132	0.334932	0.340503	0.433159	1.43883	0.524895	0.13089	0.165693	Conserved hypothetical transmembrane protein
CAM61358.1	MAB_1270	17.6449	15.7584	20.2352	37.2689	25.1608	26.0123	1.71585	0.778925	0.001234	0.003348	1.53597	0.619151	0.0110998	0.0166836	Conserved hypothetical transmembrane protein
CAM61359.1	MAB_1271c	136.152	108.364	569.823	677.471	469.51	671.843	5.10582	2.35214	9.647e-39	5.157e-37	4.67386	2.22461	8.759e-35	1.252e-33	Probable oxidase (copper-binding protein)
CAM61360.1	MAB_1272	67.003	55.4464	113.519	137.415	103.966	125.371	2.05334	1.03797	3.139e-09	1.997e-08	1.88109	0.911571	2.202e-07	5.631e-07	Hypothetical protein
CAM61361.1	MAB_1273	65.8107	64.7847	147.312	129.87	91.8607	100.211	2.12729	1.08902	7.794e-11	5.989e-10	1.47357	0.559316	0.000992	0.001728	Possible cysteine synthase A CysK2
CAM61362.1	MAB_1274	49.8349	51.3609	57.8727	51.4448	34.8928	34.1145	1.08206	0.113785	0.503553	0.594306	-1.46828	-0.554131	0.001836	0.003078	Putative ABC transporter, permease protein
CAM61363.1	MAB_1275	142.59	167.312	113.519	113.865	57.68	53.9436	-1.36926	-0.453401	0.002215	0.005664	-2.79214	-1.48137	1.646e-21	1.157e-20	Putative ABC transporter, ATP-binding protein
CAM61364.1	MAB_1276c	21.6985	26.2641	16.3905	18.5201	12.343	10.4476	-1.3897	-0.474768	0.0293618	0.0545323	-2.1276	-1.08923	3.558e-06	8.142e-06	Conserved hypothetical protein
CAM61365.1	MAB_1277	27.4211	30.9332	20.8423	21.4925	11.8683	10.0211	-1.38627	-0.471209	0.008244	0.0180115	-2.68574	-1.42532	5.137e-12	1.958e-11	Conserved hypothetical protein (transferase?)
CAM61366.1	MAB_1278	19.314	25.2913	19.4258	14.6332	13.0551	15.1383	-1.31374	-0.393685	0.0674162	0.111773	-1.59193	-0.670776	0.002653	0.004364	Conserved hypothetical protein
CAM61367.1	MAB_1279	39.1049	45.5244	26.1034	20.5779	20.6509	23.667	-1.81162	-0.857281	1.814e-06	8.067e-06	-1.91369	-0.936354	2.827e-07	7.171e-07	Probable 3-demethylubiquinone-9 3-methyltransferase
CAM61368.1	MAB_1280c	280.411	323.534	184.14	179.943	193.928	184.858	-1.66306	-0.733839	1.057e-07	5.593e-07	-1.60019	-0.678243	8.971e-07	2.178e-06	Hypothetical protein
CAM61369.1	MAB_1281c	39.1049	43.5789	31.5669	26.294	30.8576	29.4238	-1.42803	-0.514021	0.002166	0.00555	-1.37873	-0.463342	0.005772	0.009051	Hypothetical protein
CAM61370.1	MAB_1282	32.19	39.6879	27.1152	26.0654	36.7917	34.541	-1.36182	-0.445533	0.0127132	0.0262814	-1.01795	-0.0256605	0.882495	0.902685	Hypothetical protein
CAM61371.1	MAB_1283c	64.857	69.2593	50.9927	48.0152	74.533	99.1454	-1.35496	-0.438246	0.005026	0.0115999	1.29679	0.374949	0.01258	0.0187822	Hypothetical protein
CAM61372.1	MAB_1284c	73.6794	74.123	51.5998	53.5026	37.9786	34.9674	-1.40754	-0.493174	0.0002255	0.0007109	-2.0293	-1.02098	5.496e-13	2.254e-12	Conserved hypothetical protein
CAM61373.1	MAB_1285c	103.485	103.305	75.2749	79.3394	72.8714	78.6767	-1.33878	-0.420918	0.00532	0.0121306	-1.36205	-0.445781	0.003285	0.005341	Conserved hypothetical protein
CAM61374.1	MAB_1286c	8.58401	11.0893	7.48702	8.45982	12.343	14.0723	-1.25194	-0.324167	0.208279	0.288947	1.33103	0.412544	0.081095	0.106752	Hypothetical protein
CAM61375.1	MAB_1287	63.1878	58.3646	63.1338	56.2463	62.4273	75.052	-1.01481	-0.021206	0.890077	0.920588	1.13539	0.183183	0.229077	0.27552	Probable conserved membrane protein, MmpL family
CAM61376.1	MAB_1288	9.53779	12.4511	11.1294	8.23117	8.30781	6.60969	-1.13943	-0.188314	0.455877	0.549107	-1.4981	-0.583137	0.0301614	0.0425025	Putative transcriptional regulator, TetR family
CAM61377.1	MAB_1289c	310.455	331.122	329.024	328.79	288.875	263.108	1.02398	0.034193	0.808084	0.859649	-1.16509	-0.220446	0.118908	0.151893	Conserved hypothetical protein
CAM61378.1	MAB_1290c	518.856	607.965	502.238	522.451	451.233	403.405	-1.10127	-0.139166	0.32422	0.415772	-1.3209	-0.401521	0.004563	0.007271	Probable thiol peroxidase (Tpx)
CAM61379.1	MAB_1291	104.916	88.7142	53.8256	54.1886	53.17	59.274	-1.78195	-0.833456	6.568e-08	3.573e-07	-1.70736	-0.771771	5.677e-07	1.4e-06	Conserved hypothetical protein
CAM61380.1	MAB_1292c	67.7183	66.9247	57.468	63.1057	76.1945	66.9498	-1.11854	-0.161617	0.267763	0.356485	1.06096	0.085376	0.554109	0.604237	Probable O-methyltransferase OMT
CAM61381.1	MAB_1293c	7.15334	6.03101	7.28467	4.57287	3.79786	2.77181	-1.08664	-0.11987	0.712147	0.780204	-1.99333	-0.995184	0.007725	0.0118843	Conserved hypothetical protein
CAM61382.1	MAB_1294c	11.2069	13.4239	7.28467	7.77389	6.64625	7.67577	-1.64996	-0.72243	0.004703	0.0109359	-1.7234	-0.785254	0.002614	0.004302	Conserved hypothetical protein (methytransferase?)
CAM61383.1	MAB_1295c	40.0587	40.8552	33.1857	34.0679	31.8071	26.8652	-1.20465	-0.268619	0.0614453	0.10345	-1.38499	-0.469872	0.001526	0.002591	Probable O-methyltransferase OMT
CAM61384.1	MAB_1296	32.9054	31.906	37.8398	32.2388	90.4365	95.7339	1.08737	0.120838	0.526236	0.615026	2.87853	1.52533	2.674e-17	1.429e-16	Conserved hypothetical protein
CAM61385.1	MAB_1297c	124.945	112.06	176.856	120.038	293.385	323.022	1.25573	0.328526	0.0456406	0.0806831	2.60339	1.38039	1.642e-17	8.912e-17	Conserved hypothetical protein
CAM61386.1	MAB_1298c	344.791	401.354	179.284	160.051	72.3967	61.6194	-2.19931	-1.13705	6e-14	6.373e-13	-5.58788	-2.4823	2.746e-55	8.184e-54	Conserved hypothetical protein
CAM61387.1	MAB_1299c	18.1218	12.8402	26.3058	23.3217	73.1088	71.6405	1.62582	0.701168	0.0007642	0.002172	4.72768	2.24113	7.385e-31	8.545e-30	Putative multi-drug efflux transporter
CAM61388.1	MAB_1300c	29.5671	25.875	13.1529	13.49	5.45942	8.10221	-2.06744	-1.04785	3.306e-07	1.654e-06	-4.00691	-2.00249	2.034e-16	1.031e-15	Hypothetical protein
CAM61389.1	MAB_1301c	12.6376	7.9765	4.6541	4.80152	5.22205	6.39648	-2.12683	-1.08871	0.0006132	0.001776	-1.72041	-0.782751	0.0105806	0.0159568	Hypothetical protein
CAM61390.1	MAB_1302	60.3265	60.8937	56.8609	48.2438	48.1853	46.0546	-1.14897	-0.200344	0.148261	0.217656	-1.28764	-0.364726	0.009786	0.0148262	Conserved hypothetical protein
CAM61391.1	MAB_1303c	526.247	790.646	1922.34	1884.48	2015.24	1518.31	2.8895	1.53082	4.596e-18	6.849e-17	2.68191	1.42326	8.12e-16	3.946e-15	Hypothetical protein
CAM61392.1	MAB_1304	41.2509	42.6062	36.221	46.6433	33.9434	34.7542	-1.01981	-0.028301	0.872142	0.906834	-1.22116	-0.28825	0.108708	0.139991	Conserved hypothetical protein
CAM61393.1	MAB_1305	43.3969	47.859	54.8374	57.1609	41.0643	38.1657	1.22107	0.288142	0.086375	0.138069	-1.15803	-0.211675	0.222805	0.269029	Probable short-chain dehydrogenase/reductase
CAM61394.1	MAB_1306	48.8812	63.6174	72.8467	71.3368	55.5437	47.9736	1.2712	0.346191	0.0165502	0.0331274	-1.09873	-0.135839	0.362965	0.41436	Probable formyltetrahydrofolate deformylase
CAM61395.1	MAB_1307c	52.4578	54.0845	45.5292	43.6709	36.317	36.6731	-1.19442	-0.25631	0.117387	0.179156	-1.46046	-0.546425	0.001136	0.001963	Putative pterin-4-alpha-carbinolamine dehydratase
CAM61396.1	MAB_1308	11.9222	11.0893	10.32	9.14575	9.73201	8.95507	-1.17294	-0.230126	0.348039	0.440581	-1.22782	-0.296103	0.23553	0.282728	Probable mutator protein MutT2/NUDIX hydrolase
CAM61397.1	MAB_1309c	2.146	2.91823	1.41646	2.28644	0.712098	1.06608	-1.39998	-0.48541	0.325428	0.41674	-2.78401	-1.47717	0.0157186	0.0231657	Hypothetical protein
CAM61398.1	MAB_1310	455.429	499.601	385.076	395.325	358.423	373.128	-1.22588	-0.293816	0.036406	0.0662147	-1.3068	-0.386041	0.006059	0.009463	Possible GTP-binding translation elongation factor
CAM61399.1	MAB_1311	11.2069	11.0893	11.3317	10.0603	6.17152	11.3004	-1.03761	-0.053268	0.844099	0.886267	-1.25432	-0.326903	0.244401	0.292332	Conserved hypothetical protein
CAM61400.1	MAB_1312	354.567	358.553	169.976	162.108	133.637	111.299	-2.14662	-1.10207	3.023e-13	3.01e-12	-2.91537	-1.54368	6.026e-24	5.015e-23	Beta-lactamase-like
CAM61401.1	MAB_1313	65.5723	57.3919	26.7105	26.98	18.9893	16.6308	-2.27735	-1.18736	7.127e-14	7.522e-13	-3.44016	-1.78247	7.564e-25	6.561e-24	Probable transcriptional regulator, AraC family
CAM61402.1	MAB_1314	10.4916	7.39285	4.45174	3.88694	4.03522	5.11718	-2.09181	-1.06475	0.0009204	0.002562	-1.90051	-0.926389	0.003494	0.00566	Hypothetical protein
CAM61403.1	MAB_1315	127.329	139.491	107.449	111.121	74.533	62.0458	-1.22498	-0.292756	0.0671043	0.111343	-1.96596	-0.975235	2.85e-09	8.653e-09	Putative lipoprotein LpqW
CAM61404.1	MAB_1316	88.2245	99.8035	84.3808	93.058	71.4472	56.0758	-1.06451	-0.0901944	0.581331	0.664571	-1.48441	-0.569891	0.0006467	0.001149	Putative N-Acetyl-1-D-myo-Inosityl-2-Amino-2-Deoxy-alpha-D-Glucopyranoside Deacetylase MshB
CAM61405.1	MAB_1317	86.5554	95.5234	76.4891	71.1082	70.7351	63.1119	-1.23575	-0.305391	0.0388186	0.0699816	-1.36801	-0.452079	0.002481	0.0041	Conserved hypothetical protein
CAM61406.1	MAB_1318c	119.699	118.091	214.088	203.036	205.559	200.423	1.75628	0.812525	1.112e-10	8.352e-10	1.70741	0.771812	9.838e-10	3.098e-09	Probable catechol-o-methyltransferase
CAM61407.1	MAB_1319	284.703	277.232	253.142	248.078	314.273	335.175	-1.12012	-0.163658	0.195967	0.275126	1.15726	0.210708	0.0941404	0.122709	Probable 7,8-didemethyl-8-hydroxy-5-deazariboflavin synthase (FO synthase)
CAM61408.1	MAB_1320c	6.67645	5.83646	1.01176	3.20101	0.474732	0.639648	-3.01701	-1.59312	0.0005052	0.001481	-10.4913	-3.39112	1.434e-06	3.408e-06	Hypothetical protein
CAM61409.1	MAB_1321	0.476889	0.389097	0.809408	0.914575	1.18683	1.49251	1.96447	0.97414	0.261655	0.350059	3.06145	1.61422	0.0486474	0.0663471	Conserved hypothetical protein
CAM61410.1	MAB_1322	0.476889	0.778195	1.01176	0.685931	0.712098	0.852864	1.33179	0.413372	0.591701	0.672518	1.23143	0.300338	0.7045	0.743824	Hypothetical protein
CAM61411.1	MAB_1323	2.86134	2.14004	2.63058	2.97237	3.56049	4.0511	1.13325	0.180464	0.699151	0.768454	1.54872	0.631077	0.157635	0.196265	Hypothetical protein
CAM61412.1	MAB_1324	10.2531	8.56014	12.1411	9.60304	7.12098	11.0872	1.17398	0.231402	0.374024	0.467815	-1.01165	-0.016716	0.950565	0.957378	Putative monooxygenase
CAM61413.1	MAB_1325c	281.603	292.407	534.816	611.851	969.403	961.817	1.99452	0.996042	4.65e-13	4.528e-12	3.36195	1.7493	2.855e-37	4.635e-36	Probable NADPH dependent 2,4-dienoyl-CoA reductase FadH
CAM61414.1	MAB_1326c	90.8474	72.3721	179.689	198.005	431.057	465.237	2.32618	1.21796	5.596e-15	6.537e-14	5.52767	2.46667	6.316e-58	2.044e-56	Conserved hypothetical protein
CAM61415.1	MAB_1327	177.164	165.755	158.442	144.731	121.057	147.545	-1.12786	-0.173584	0.189362	0.26738	-1.27113	-0.346115	0.009391	0.0142849	Probable ferredoxin FdxC
CAM61416.1	MAB_1328	334.538	349.409	229.467	239.39	162.596	183.152	-1.46083	-0.546788	2.09e-05	7.877e-05	-1.97605	-0.982618	4.141e-14	1.81e-13	Probable aminotransferase
CAM61417.1	MAB_1329	15.9758	13.2293	12.1411	13.7186	4.74732	7.24934	-1.12259	-0.166832	0.4508	0.544869	-2.37749	-1.24944	2.325e-06	5.428e-06	Probable glycosyl transferase
CAM61418.1	MAB_1330	563.683	505.243	543.113	510.561	646.585	540.502	-1.01358	-0.0194529	0.891169	0.92133	1.11069	0.151458	0.286376	0.335813	Probable pyrroline-5-carboxylate dehydrogenase RocA (aldehyde dehydrogenase family)
CAM61419.1	MAB_1331	114.692	91.6324	123.435	118.666	121.769	110.446	1.18095	0.239949	0.146096	0.215055	1.13069	0.177207	0.284586	0.334352	Probable proline dehydrogenase
CAM61420.1	MAB_1332	103.008	102.138	77.7032	75.6811	59.5789	59.9137	-1.3361	-0.41803	0.005802	0.013078	-1.71554	-0.77866	4.895e-07	1.214e-06	Probable fatty-acid-CoA ligase FadD
CAM61421.1	MAB_1333	23.8445	25.2913	20.8423	12.804	11.1562	10.874	-1.44413	-0.530204	0.0197728	0.0387422	-2.23295	-1.15895	2.161e-06	5.051e-06	Conserved hypothetical protein
CAM61422.1	MAB_1334c	45.7814	47.6644	35.0069	36.8116	24.4487	20.6819	-1.30467	-0.38369	0.0345084	0.0630667	-2.08046	-1.0569	4.088e-08	1.127e-07	Conserved hypothetical protein
CAM61423.1	MAB_1335c	211.977	232.875	181.105	169.425	140.521	150.317	-1.27057	-0.345475	0.008267	0.0180542	-1.53127	-0.614729	3.251e-06	7.471e-06	Probable transferase
CAM61424.1	MAB_1336	103.247	124.122	110.889	122.324	113.461	127.716	1.02201	0.0314035	0.843224	0.885917	1.05886	0.082516	0.603425	0.650656	Probable succinyl-diaminopimelate desuccinylase
CAM61425.1	MAB_1337c	148.789	103.305	349.867	329.247	826.509	812.992	2.70142	1.43372	4.705e-17	6.519e-16	6.52062	2.70501	3.382e-57	1.08e-55	Putative transcriptional regulator, AraC family
CAM61426.1	MAB_1338	4.76889	4.47462	7.48702	5.94474	3.08576	9.59472	1.45875	0.544737	0.180738	0.257345	1.39163	0.476775	0.245889	0.293729	Putative membrane efflux protein
CAM61427.1	MAB_1339	11.9222	13.2293	29.341	33.1533	83.3155	104.263	2.46597	1.30216	1.481e-09	9.779e-09	7.43238	2.89382	1.366e-45	2.986e-44	Putative monooxygenase (luciferase-like)
CAM61428.1	MAB_1340	45.5429	41.0498	63.9432	53.0453	79.5176	74.8388	1.36295	0.446736	0.001933	0.005013	1.78808	0.838408	3.035e-09	9.19e-09	Conserved hypothetical protein
CAM61429.1	MAB_1341	25.9905	27.4314	39.0539	25.3795	36.0796	39.4449	1.21203	0.277429	0.162677	0.235931	1.41326	0.49903	0.0112693	0.0169177	Conserved hypothetical protein
CAM61430.1	MAB_1342	129.952	154.666	159.049	159.593	126.279	120.68	1.11359	0.155214	0.295308	0.385948	-1.15938	-0.213359	0.154803	0.192984	Probable fatty-acid-CoA ligase FadD
CAM61431.1	MAB_1343	16.4527	16.5366	22.2587	18.7488	40.3522	41.3639	1.24863	0.320343	0.102849	0.160626	2.47647	1.30829	8.43e-13	3.412e-12	Conserved hypothetical protein (nuclease?)
CAM61432.1	MAB_1344c	20.9831	23.7349	67.7879	56.9323	182.535	189.336	2.7832	1.47674	5.388e-18	7.957e-17	8.2668	3.04733	3.717e-77	2.009e-75	Putative DTDP-glucose-4,6-dehydratase-related protein
CAM61433.1	MAB_1345	74.8716	85.2123	78.5126	74.3092	93.0475	70.148	-1.04969	-0.0699574	0.661081	0.7349	1.01316	0.018865	0.905797	0.919515	Probable dihydropteroate synthase 2 FolP2
CAM61434.1	MAB_1346	186.702	155.639	190.413	179.028	239.502	229.42	1.0848	0.117424	0.40496	0.498896	1.37509	0.459529	0.001051	0.001823	Conserved hypothetical protein (glycosyl transferase?)
CAM61435.1	MAB_1347c	15.9758	16.3421	21.247	17.3769	24.9234	26.652	1.20056	0.263703	0.22474	0.307471	1.59656	0.67497	0.001415	0.002411	Conserved hypothetical protein
CAM61436.1	MAB_1348	32.19	38.7152	34.3998	29.495	29.9081	29.2106	-1.11259	-0.153927	0.357998	0.450867	-1.20636	-0.270665	0.111832	0.14345	Conserved hypothetical protein
CAM61437.1	MAB_1349	59.1343	52.139	32.5787	34.2966	37.7412	39.2317	-1.65702	-0.728592	2.439e-06	1.069e-05	-1.43636	-0.522418	0.0006158	0.001098	Probable DNA-3-methyladenine glycosylase I TagA
CAM61438.1	MAB_1350	63.6647	63.0338	85.9996	86.1987	96.8454	89.5507	1.35953	0.443107	0.004752	0.0110372	1.46957	0.555392	0.0003927	0.0007182	Conserved hypothetical protein
CAM61439.1	MAB_1351c	130.429	135.795	120.602	133.299	112.749	104.263	-1.05183	-0.0729059	0.604002	0.684127	-1.2299	-0.298541	0.0354664	0.049524	Putative glycosyltransferase
CAM61440.1	MAB_1352	78.2099	61.8665	81.3455	72.4801	69.7856	72.9198	1.10938	0.149759	0.319348	0.410905	1.02779	0.0395502	0.794218	0.823522	Probable glucose-1-phosphate adenylyltransferase
CAM61441.1	MAB_1353c	63.4263	54.4736	37.6375	40.9272	33.2313	39.2317	-1.49435	-0.579516	8.984e-05	0.0003045	-1.61018	-0.687225	4.889e-06	1.101e-05	Putative transcriptional regulator, GntR family
CAM61442.1	MAB_1356	9.77623	10.7002	10.1176	9.14575	7.35835	7.03613	-1.06381	-0.0892375	0.721754	0.788621	-1.42698	-0.512963	0.0560794	0.0756856	Conserved hypothetical protein
CAM61443.1	MAB_1357c	17.168	20.2331	17.4023	19.2061	14.242	18.763	-1.03201	-0.0454632	0.835439	0.880259	-1.13321	-0.180411	0.418435	0.471663	Conserved hypothetical integral membrane protein
CAM61444.1	MAB_1358c	27.1827	26.8477	23.8775	29.7237	21.6003	18.1234	-1.01325	-0.0189935	0.918952	0.941739	-1.36415	-0.447999	0.0220087	0.0317788	Putative ABC transporter, permease protein
CAM61445.1	MAB_1359c	13.5913	17.3148	23.6752	24.2362	21.8377	15.778	1.53212	0.615533	0.008139	0.0178128	1.19523	0.25729	0.282378	0.332472	Putative ABC transporter, ATP-binding protein
CAM61446.1	MAB_1360c	7.63023	5.83646	6.47526	8.00253	5.45942	8.10221	1.083	0.115038	0.717323	0.785001	1.03223	0.0457619	0.887148	0.905561	Probable transcriptional regulator, TetR family
CAM61447.1	MAB_1361c	470.213	415.945	239.989	211.267	218.614	182.726	-1.96005	-0.970893	8.486e-13	8.041e-12	-2.20871	-1.14321	5.183e-17	2.715e-16	Probable O-methyltransferase
CAM61448.1	MAB_1362	2241.14	1981.09	3251.39	3361.98	5508.32	6830.16	1.56653	0.647577	3.295e-06	1.415e-05	2.92285	1.54738	9.665e-29	1.011e-27	Probable alternative RNA polymerase sigma factor
CAM61449.1	MAB_1363	504.549	403.299	590.463	525.423	797.787	814.272	1.23108	0.29992	0.0427054	0.0760686	1.77795	0.830212	1.865e-08	5.284e-08	Conserved hypothetical protein
CAM61450.1	MAB_1364	931.842	773.915	1233.94	1240.39	1631.18	1474.6	1.45167	0.53771	0.0002759	0.0008567	1.82191	0.865451	4.693e-09	1.396e-08	Probable serine protease HtrA
CAM61451.1	MAB_1365	43.1585	29.7659	49.5762	53.0453	62.4273	56.289	1.41959	0.505477	0.008943	0.019359	1.64188	0.715353	0.0001988	0.0003746	Probable Sec-independent protein translocase protein TatB homolog
CAM61452.1	MAB_1366c	180.026	185.016	199.317	186.116	199.15	219.826	1.05625	0.07895	0.557648	0.643329	1.1485	0.199746	0.137468	0.173218	Putative Mrp homolog protein
CAM61453.1	MAB_1367c	220.084	221.202	91.4631	90.3143	64.5636	66.7366	-2.42684	-1.27908	3.596e-19	5.875e-18	-3.35798	-1.74759	1.049e-32	1.341e-31	Conserved hypothetical protein
CAM61454.1	MAB_1368	124.945	128.402	325.382	364.229	470.222	584.638	2.71959	1.44339	1.877e-23	4.235e-22	4.16372	2.05787	2.239e-46	5.028e-45	Conserved hypothetical protein
CAM61455.1	MAB_1369	65.8107	67.3138	70.4185	73.6233	66.9372	70.3613	1.08001	0.111039	0.414163	0.507311	1.03165	0.0449588	0.742891	0.777514	Probable citrate lyase beta chain
CAM61456.1	MAB_1370c	100.385	101.36	78.1079	90.3143	75.4824	73.5595	-1.20196	-0.265384	0.0925378	0.146618	-1.35447	-0.43773	0.005988	0.009363	Hypothetical protein
CAM61457.1	MAB_1371	202.678	181.708	625.875	618.938	1043.7	1024.93	3.24592	1.69863	7.626e-33	3.205e-31	5.39334	2.43118	7.331e-66	2.861e-64	Conserved hypothetical transmembrane protein
CAM61458.1	MAB_1372	93.4703	105.251	125.458	123.01	174.701	175.69	1.24568	0.316936	0.035516	0.0647158	1.75609	0.812368	5.181e-08	1.419e-07	Probable sugar ABC transporter, sugar-binding protein LpqY
CAM61459.1	MAB_1373	35.2898	36.3806	35.614	29.9523	27.7718	22.8141	-1.08935	-0.123467	0.452484	0.54609	-1.42444	-0.510397	0.002963	0.004852	Probable sugar ABC transporter, permease protein SugA
CAM61460.1	MAB_1374	40.2972	39.8825	23.4728	30.8669	21.3629	27.2916	-1.48517	-0.570625	0.0007028	0.002012	-1.63628	-0.710416	3.664e-05	7.529e-05	Probable sugar ABC transporter, permease protein SugB
CAM61461.1	MAB_1375	89.6552	96.3016	54.2303	56.475	38.6907	35.3938	-1.68524	-0.75295	9.399e-08	5.008e-07	-2.51995	-1.33339	3.433e-19	2.074e-18	Probable sugar ABC transporter, ATP-binding protein SugC
CAM61462.1	MAB_1376	29.5671	27.0423	12.9505	15.7764	6.40888	5.54361	-1.97164	-0.979399	2.496e-07	1.267e-06	-4.71284	-2.2366	4.733e-20	3.023e-19	Conserved hypothetical protein
CAM61463.1	MAB_1377c	8.34556	6.22556	6.87997	5.03016	4.50996	5.3304	-1.19328	-0.254934	0.4185	0.511349	-1.44815	-0.534212	0.106083	0.136825	Hypothetical protein
CAM61464.1	MAB_1378c	54.3654	48.2481	40.4704	36.1257	36.5544	34.9674	-1.32886	-0.410188	0.0204663	0.0398943	-1.42848	-0.514479	0.004053	0.006506	Probable magnesium and cobalt transport transmembrane protein CorA
CAM61465.1	MAB_1379c	24.7982	20.0385	23.4728	18.9774	23.2619	24.0934	-1.03953	-0.0559261	0.778309	0.836224	1.06789	0.0947666	0.630701	0.67577	Putative transcriptional regulator, TetR family
CAM61466.1	MAB_1380	11.4453	6.42011	14.367	17.3769	33.4686	62.6855	1.79167	0.841304	0.008736	0.0189524	5.438	2.44308	1.445e-15	6.9e-15	Conserved hypothetical protein
CAM61467.1	MAB_1381	16.6911	19.6494	26.7105	35.8971	53.8821	79.5295	1.71104	0.774873	0.000505	0.001481	3.66202	1.87264	2.455e-18	1.402e-17	Putative oxidoreductase EphD
CAM61468.1	MAB_1382	24.5598	23.5404	26.5081	27.4372	53.6447	66.7366	1.1227	0.166975	0.366481	0.459902	2.51739	1.33193	1.156e-14	5.212e-14	Putative oxidoreductase EphD
CAM61469.1	MAB_1383	10.73	12.2566	7.48702	10.0603	10.9188	6.82291	-1.32821	-0.40948	0.130187	0.195379	-1.31723	-0.397504	0.144403	0.181259	Conserved hypothetical integral membrane protein
CAM61470.1	MAB_1384	438.738	477.812	259.618	235.503	148.591	143.921	-1.85106	-0.888351	8.348e-10	5.662e-09	-3.13879	-1.65021	3.372e-29	3.598e-28	Probable malate dehydrogenase
CAM61471.1	MAB_1385	91.5628	115.951	63.1338	58.9901	24.9234	26.2256	-1.7056	-0.770275	1.455e-06	6.575e-06	-4.06939	-2.02481	1.426e-30	1.627e-29	Probable lipoprotein LpqZ
CAM61472.1	MAB_1386	153.797	160.114	162.489	149.533	189.418	195.306	-1.00573	-0.008249	0.950769	0.965493	1.22471	0.292445	0.0276494	0.0392551	Putative esterase/lipase/beta-lactamase
CAM61473.1	MAB_1387	74.1563	85.4069	82.1549	79.7966	93.2849	85.7128	1.01244	0.0178328	0.911776	0.936336	1.11765	0.160462	0.317405	0.367987	Putative esterase/lipase/beta-lactamase
CAM61474.1	MAB_1388c	263.72	325.285	333.274	331.762	355.337	346.689	1.12637	0.171678	0.209777	0.290861	1.18883	0.249548	0.0682487	0.0910353	Probable short-chain dehydrogenase/reductase
CAM61475.1	MAB_1389c	86.5554	94.9398	106.032	95.5731	73.3461	80.8088	1.10956	0.149994	0.3487	0.441077	-1.17875	-0.237254	0.144492	0.181325	Probable short-chain dehydrogenase/reductase
CAM61476.1	MAB_1390c	10.9685	9.14379	6.27291	6.40202	9.25728	7.24934	-1.57057	-0.65129	0.0150317	0.0304221	-1.21323	-0.278856	0.274056	0.323448	Hypothetical UbiE/COQ5 methyltransferase
CAM61477.1	MAB_1391	29.3287	29.1823	28.3293	23.3217	25.8729	28.3577	-1.1263	-0.171593	0.329331	0.421016	-1.07585	-0.105479	0.548706	0.599044	Putative transcriptional regulator
CAM61478.1	MAB_1392c	85.3632	92.0215	114.936	127.812	126.041	121.107	1.36194	0.445659	0.003331	0.008105	1.3886	0.473631	0.00183	0.003071	Conserved hypothetical protein (lipase?)
CAM61479.1	MAB_1393c	2509.87	2670.18	5914.75	6295.93	8128.13	7208.83	2.35673	1.23678	3.979e-22	8.223e-21	2.96006	1.56563	1.776e-34	2.525e-33	Probable 2-oxoglutarate dehydrogenase SucA
CAM61480.1	MAB_1394c	505.264	509.328	2162.54	2412.88	4411.92	4665.38	4.50838	2.17261	7.912e-54	8.459e-52	8.94608	3.16126	3.927e-112	7.725e-110	Conserved hypothetical protein
CAM61481.1	MAB_1395	195.286	147.273	494.144	458.659	1287.47	1273.54	2.78791	1.47918	3.289e-21	6.197e-20	7.49217	2.90538	7.53e-78	4.208e-76	Probable multidrug resistance transporter,Bcr/CflA family
CAM61482.1	MAB_1396	47.9274	48.2481	91.4631	72.9373	159.035	156.927	1.71674	0.77967	8.606e-07	4.038e-06	3.28291	1.71497	1.26e-28	1.307e-27	Probable drug resistance transporter, EmrB/QacA subfamily
CAM61483.1	MAB_1397c	22.1754	14.7857	20.4376	17.8342	39.1654	36.4599	1.0594	0.0832504	0.697331	0.767392	2.08089	1.0572	1.433e-07	3.746e-07	Conserved hypothetical protein
CAM61484.1	MAB_1398c	92.5165	83.6559	97.9384	87.3419	107.527	118.761	1.05814	0.0815305	0.620375	0.698834	1.29147	0.369017	0.0240509	0.0345148	Putative oxidoreductase
CAM61485.1	MAB_1399	65.8107	78.4031	153.18	207.38	492.06	453.723	2.48976	1.31601	4.394e-15	5.207e-14	6.53825	2.7089	3.468e-60	1.218e-58	Probable peptidase
CAM61486.1	MAB_1400	26.7058	34.6297	50.3856	57.1609	111.562	107.034	1.72785	0.788978	3.945e-07	1.956e-06	3.51947	1.81536	3.434e-34	4.784e-33	Probable transcriptional regulator, TetR
CAM61487.1	MAB_1401c	70.8181	71.2048	57.2656	66.3067	51.2711	48.4	-1.15341	-0.205903	0.135607	0.202217	-1.42652	-0.512503	0.0003007	0.0005559	Conserved hypothetical protein
CAM61488.1	MAB_1402c	68.1952	58.5592	50.9927	57.8469	33.4686	32.622	-1.16104	-0.215419	0.133436	0.199524	-1.90636	-0.930819	1.327e-09	4.139e-09	Putative lipoprotein LprE precursor
CAM61489.1	MAB_1403	275.165	257.972	229.467	216.754	208.17	194.879	-1.19197	-0.253344	0.0567861	0.0968022	-1.32195	-0.402664	0.002577	0.004245	Probable cold-shock DEAD box protein A homolog (ATP-dependent RNA helicase DEAD homolog)
CAM61490.1	MAB_1404	88.2245	65.952	49.5762	55.7891	48.8974	49.8925	-1.45667	-0.542672	0.0002111	0.0006681	-1.5501	-0.632361	1.953e-05	4.147e-05	Probable acyltransferase
CAM61491.1	MAB_1405	33.3823	26.6532	22.4611	18.7488	26.585	27.2916	-1.43427	-0.52032	0.009142	0.0197103	-1.10197	-0.14009	0.470743	0.522364	Hypothetical protein
CAM61492.1	MAB_1406c	76.7792	76.2631	126.47	207.38	210.069	315.986	2.17974	1.12416	1.061e-07	5.61e-07	3.43799	1.78157	2.501e-17	1.34e-16	Probable cytochrome P450
CAM61493.1	MAB_1407c	101.101	110.115	64.5503	60.1333	55.781	55.0097	-1.69571	-0.761889	8.574e-07	4.027e-06	-1.91181	-0.934941	2.514e-09	7.662e-09	Probable oxidoreductase
CAM61494.1	MAB_1408c	104.2	117.702	87.2137	77.9675	110.613	96.3736	-1.34535	-0.427981	0.0123135	0.0255841	-1.07898	-0.109674	0.518104	0.568885	Putative short-chain dehydrogenase/reductase
CAM61495.1	MAB_1409c	87.0323	44.5516	160.87	112.493	394.977	395.516	2.08421	1.0595	1.355e-06	6.154e-06	6.02341	2.59058	6.974e-33	9.002e-32	Putative drug antiporter protein precursor
CAM61496.1	MAB_1410c	12.876	11.2838	9.7129	7.54524	6.40888	4.0511	-1.37915	-0.463777	0.0681281	0.112813	-2.31215	-1.20924	3.003e-05	6.234e-05	Hypothetical histidine triad (HIT) protein
CAM61497.1	MAB_1411	46.0198	57.5864	168.357	166.453	154.763	131.767	3.20532	1.68047	3.041e-25	7.592e-24	2.73715	1.45268	4.561e-19	2.739e-18	Putative mechanosensitive ion channel
CAM61498.1	MAB_1412	14.3067	9.92198	25.6987	29.495	31.5697	28.1445	2.30765	1.20643	1.517e-08	8.798e-08	2.49947	1.32162	4.997e-10	1.609e-09	Hypothetical protein
CAM61499.1	MAB_1413	22.8907	22.3731	68.5973	98.3168	142.42	141.362	3.67662	1.87838	1.651e-24	3.961e-23	6.26875	2.64818	1.748e-48	4.319e-47	Conserved hypothetical protein
CAM61500.1	MAB_1414c	21.6985	21.0113	28.734	36.583	43.438	52.2379	1.52179	0.60577	0.001063	0.002929	2.25128	1.17074	6.974e-11	2.441e-10	Probable ABC transporter, ATP-binding protein
CAM61501.1	MAB_1415c	17.4065	21.0113	19.0211	17.8342	16.6156	11.7269	-1.04926	-0.0693789	0.75421	0.815748	-1.37768	-0.462245	0.0459067	0.0628883	Probable ABC transporter, ATP-binding protein
CAM61502.1	MAB_1416	116.361	129.18	156.823	152.505	129.602	117.269	1.25616	0.32902	0.0215862	0.0417135	1.00038	0.0005549	0.996942	0.997754	Putative lipoprotein LprB precursor
CAM61503.1	MAB_1417	179.072	207	200.936	214.468	163.071	153.515	1.07076	0.0986328	0.452246	0.546089	-1.22525	-0.293082	0.0272457	0.0387156	Putative lipoprotein LprC precursor
CAM61504.1	MAB_1418	46.7352	45.1353	50.9927	43.6709	35.8423	34.541	1.03598	0.0509984	0.759012	0.819358	-1.30392	-0.382858	0.026004	0.0370797	Hypothetical protein
CAM61505.1	MAB_1419c	38.628	44.5516	20.2352	21.9498	17.3277	24.5198	-1.9867	-0.990375	7.33e-08	3.975e-07	-1.98098	-0.986214	1.012e-07	2.679e-07	Putative phosphoglycerate/bisphosphoglycerate mutase
CAM61506.1	MAB_1420	261.812	254.47	166.738	143.817	184.908	192.534	-1.65688	-0.728469	5.28e-07	2.571e-06	-1.36602	-0.449978	0.001852	0.003102	Conserved hypothetical protein
CAM61507.1	MAB_1421	290.664	252.33	178.879	157.536	132.925	128.569	-1.60889	-0.686069	3.584e-07	1.786e-06	-2.07322	-1.05187	1.295e-14	5.817e-14	Conserved hypothetical protein
CAM61508.1	MAB_1422c	62.2341	50.9718	43.708	44.3569	45.3369	32.8353	-1.28263	-0.359108	0.0627947	0.105221	-1.448	-0.534057	0.006264	0.009748	Putative acyl-CoA dehydrogenase
CAM61509.1	MAB_1423	19.5525	20.6222	14.1646	15.3191	22.7871	18.5498	-1.36802	-0.452093	0.0360265	0.065573	1.02173	0.0310091	0.880682	0.901393	Hypothetical protein
CAM61510.1	MAB_1424c	105.393	113.227	77.7032	89.6283	123.193	136.885	-1.31362	-0.393545	0.0118626	0.0247729	1.18895	0.249688	0.103908	0.134266	Putative transcriptional regulator, TetR family
CAM61511.1	MAB_1425	19.7909	22.7622	24.2822	31.0955	45.5743	37.9524	1.28644	0.363381	0.0712416	0.116945	1.94456	0.959445	8.788e-07	2.134e-06	Hypothetical protein
CAM61512.1	MAB_1426	211.739	172.565	180.903	212.41	266.8	258.418	1.02493	0.0355307	0.804359	0.856659	1.37009	0.454271	0.001441	0.002454	Putative cytochrome P450
CAM61513.1	MAB_1427c	127.091	112.644	174.832	181.086	333.262	330.271	1.48957	0.5749	3.127e-05	0.0001154	2.77821	1.47415	2.327e-27	2.248e-26	Putative cytochrome P450
CAM61514.1	MAB_1428	64.857	63.812	71.6326	67.4499	81.8913	83.7939	1.08316	0.115252	0.443917	0.538127	1.28915	0.366415	0.0140787	0.0209244	Conserved hypothetical protein
CAM61515.1	MAB_1429	26.9443	33.4624	64.5503	56.475	57.9173	58.4212	1.99021	0.992922	1.62e-09	1.062e-08	1.90766	0.931804	1.845e-08	5.229e-08	Putative permease of the major facilitator superfamily
CAM61516.1	MAB_1430c	14.7836	12.4511	16.3905	12.5754	10.6815	10.4476	1.08062	0.111854	0.613414	0.692555	-1.2773	-0.3531	0.134988	0.170398	Putative transcriptional regulator, TetR family
CAM61517.1	MAB_1431	9.77623	10.8947	11.9388	11.4322	9.73201	9.3815	1.12633	0.171624	0.444548	0.538759	-1.08677	-0.12005	0.611107	0.657198	Conserved hypothetical protein (Putative monooxygenase)
CAM61518.1	MAB_1432	20.9831	24.7077	19.0211	16.4623	22.7871	20.2555	-1.29132	-0.36885	0.0735852	0.12055	-1.07194	-0.100224	0.619972	0.664999	Conserved hypothetical protein
CAM61519.1	MAB_1433	207.208	213.42	215.505	189.088	284.602	271.85	-1.03826	-0.0541711	0.69991	0.769026	1.32119	0.401841	0.003997	0.006426	Arginyl-tRNA synthetase (ArgS)
CAM61520.1	MAB_1434	200.532	229.373	155.204	166.91	129.365	134.752	-1.3408	-0.423092	0.002738	0.006812	-1.63189	-0.706544	7.202e-07	1.76e-06	Probable diaminopimelate decarboxylase
CAM61521.1	MAB_1435	298.771	349.604	238.371	238.933	171.141	168.227	-1.36103	-0.444704	0.000903	0.002519	-1.91437	-0.936872	4.915e-12	1.881e-11	Probable homoserine dehydrogenase
CAM61522.1	MAB_1436	303.779	348.437	227.646	217.44	137.91	133.9	-1.46799	-0.553839	3.377e-05	0.0001237	-2.40613	-1.26672	1.428e-20	9.453e-20	Probable threonine synthase (ThrC)
CAM61523.1	MAB_1437	99.4314	106.418	81.3455	99.2314	61.4778	81.4485	-1.14364	-0.193634	0.269419	0.358205	-1.43697	-0.523029	0.003219	0.005239	Probable homoserine kinase (ThrB)
CAM61524.1	MAB_1438	848.148	886.947	1131.96	1201.98	1365.8	1652	1.34475	0.427337	0.004173	0.009862	1.73938	0.798575	8.418e-08	2.251e-07	Probable transcription termination factor Rho
CAM61525.1	MAB_1439c	628.779	596.292	2956.36	3133.79	5326.73	5540.63	4.97404	2.31442	1.421e-68	2.795e-66	8.87714	3.1501	1.278e-125	3.929e-123	Hypothetical protein
CAM61526.1	MAB_1440c	154.989	194.938	911.393	1089.72	1198.94	1085.27	5.70712	2.51276	8.481e-50	7.192e-48	6.5151	2.70379	2.072e-57	6.66e-56	Hypothetical protein
CAM61527.1	MAB_1441	73.441	46.108	93.8913	76.8243	66.4625	74.4124	1.43609	0.522144	0.002803	0.006941	1.1848	0.244648	0.166213	0.206111	50S ribosomal protein L31
CAM61528.1	MAB_1442	123.276	129.959	186.164	194.118	165.444	159.486	1.4981	0.583139	1.152e-05	4.567e-05	1.28026	0.356436	0.007783	0.0119645	Probable peptide chain release factor 1 (RF-1)
CAM61529.1	MAB_1443	17.168	15.953	31.1622	32.2388	25.8729	28.3577	1.91816	0.939725	3.14e-07	1.574e-06	1.64638	0.719298	0.0001289	0.0002483	Probable modification methylase HemK
CAM61530.1	MAB_1444	62.2341	60.1155	72.0373	69.0504	83.5529	75.6917	1.15588	0.208987	0.146304	0.215297	1.30085	0.379454	0.008	0.0122833	Conserved hypothetical protein (Sua5/YciO/YRDC/ YwlC family protein?)
CAM61531.1	MAB_1445	112.546	91.6324	136.385	126.669	125.567	197.225	1.29033	0.367739	0.0500508	0.087071	1.58463	0.664145	0.0003827	0.0007009	Putative undecaprenyl-phosphate alpha-N-acetylglucosaminyltransferase
CAM61532.1	MAB_1446	542.223	392.016	306.361	370.86	321.868	488.478	-1.3792	-0.463831	0.0137194	0.02802	-1.15205	-0.204198	0.277356	0.327107	Conserved hypothetical protein
CAM61533.1	MAB_1447	1086.35	975.078	567.395	549.431	415.391	469.501	-1.84446	-0.883199	1.37e-08	8.02e-08	-2.32664	-1.21825	5.713e-15	2.628e-14	ATP synthase A chain AtpB
CAM61534.1	MAB_1448	1093.98	1088.89	664.524	623.054	481.141	444.342	-1.6944	-0.76077	4.921e-07	2.404e-06	-2.36007	-1.23883	3.31e-16	1.646e-15	ATP synthase C chain AtpE
CAM61535.1	MAB_1449	2152.2	2048.99	1298.9	1226.22	871.846	828.77	-1.66293	-0.733729	9.319e-08	4.976e-07	-2.47045	-1.30477	2.783e-21	1.928e-20	ATP synthase B chain AtpF
CAM61536.1	MAB_1450	2223.97	2057.74	1265.71	1144.13	823.66	828.77	-1.77527	-0.828036	2.23e-09	1.445e-08	-2.59006	-1.37298	4.576e-23	3.606e-22	ATP synthase delta chain AtpH
CAM61537.1	MAB_1451	2992.96	3356.35	1966.25	1934.33	1276.79	1194.65	-1.62819	-0.703267	1.654e-07	8.592e-07	-2.57034	-1.36196	4.678e-24	3.92e-23	ATP synthase alpha chain AtpA
CAM61538.1	MAB_1452	978.577	1090.06	621.018	637.916	371.478	345.197	-1.64439	-0.717556	2.775e-06	1.205e-05	-2.88964	-1.53089	2.896e-23	2.312e-22	ATP synthase gamma subunit AtpG
CAM61539.1	MAB_1453	2984.85	3680.67	1987.7	2152.68	1328.3	1209.15	-1.61026	-0.68729	1.038e-06	4.8e-06	-2.62756	-1.39373	4.815e-23	3.789e-22	ATP synthase beta subunit AtpD
CAM61540.1	MAB_1454	473.551	505.827	301.1	274.601	169.954	170.36	-1.70081	-0.76622	1.843e-07	9.531e-07	-2.88028	-1.52621	1.241e-24	1.063e-23	ATP synthase epsilon chain AtpE
CAM61541.1	MAB_1455	95.6163	99.8035	66.7762	72.0228	38.2159	34.1145	-1.41227	-0.49802	0.001088	0.002986	-2.71106	-1.43886	9.608e-19	5.639e-18	Conserved hypothetical protein
CAM61542.1	MAB_1456c	43.3969	45.7189	50.588	43.8996	48.6601	53.9436	1.06178	0.0864861	0.622139	0.699675	1.15158	0.203609	0.24466	0.292545	Conserved hypothetical protein (cobalamin adenosyltransferase?)
CAM61543.1	MAB_1457	92.755	104.862	115.745	110.206	95.1838	98.5058	1.13967	0.188613	0.238747	0.323549	-1.02385	-0.0339986	0.833214	0.859968	Probable UDP-N-acetylglucosamine 1-carboxyvinyltransferase MurA
CAM61544.1	MAB_1458	116.838	118.48	125.863	97.6309	240.689	231.126	-1.04913	-0.0691953	0.647341	0.723057	2.00347	1.0025	1.219e-11	4.53e-11	Conserved hypothetical transmembrane protein
CAM61545.1	MAB_1459c	98.2392	81.3214	107.854	103.118	129.602	128.569	1.18403	0.243707	0.116576	0.178106	1.44739	0.533458	0.0005459	0.0009809	Conserved hypothetical protein (adenylate cyclase?)
CAM61546.1	MAB_1460	51.0272	57.5864	57.0633	62.4197	39.4028	36.6731	1.09243	0.127536	0.365921	0.459433	-1.43639	-0.522448	0.000468	0.000849	Conserved hypothetical protein
CAM61547.1	MAB_1461	9.53779	13.4239	15.5811	15.3191	15.6662	23.8802	1.32974	0.411143	0.105631	0.164293	1.7124	0.77602	0.001805	0.003034	Conserved hypothetical protein
CAM61548.1	MAB_1462c	208.878	178.012	200.328	200.521	240.215	227.075	1.04054	0.0573305	0.665709	0.739376	1.21213	0.277549	0.0358644	0.050023	Conserved hypothetical protein (Glyoxalase/ Bleomycin resistance protein?)
CAM61549.1	MAB_1463	429.916	521.001	486.657	455.687	471.884	440.291	-1.0103	-0.0147776	0.91817	0.941321	-1.04435	-0.0625986	0.663705	0.706974	Probable acetyl-CoA acetyltransferase FadA
CAM61550.1	MAB_1464	201.247	168.479	192.841	191.603	220.513	239.868	1.04454	0.0628742	0.636554	0.713097	1.25201	0.324241	0.0144013	0.021391	Conserved hypothetical protein
CAM61551.1	MAB_1465	365.059	329.76	468.445	419.333	566.593	544.553	1.28165	0.358004	0.0114488	0.0240518	1.60186	0.679748	1.5e-06	3.551e-06	Conserved hypothetical protein thioredoxin-like
CAM61552.1	MAB_1466c	189.802	208.751	111.294	99.9173	83.7902	84.6467	-1.88729	-0.916314	1.082e-10	8.135e-10	-2.37098	-1.24549	5.979e-18	3.326e-17	Possible lipoprotein peptidase LpqM
CAM61553.1	MAB_1467c	75.8254	69.843	86.6067	81.8544	84.265	79.1031	1.16154	0.216035	0.168376	0.242908	1.12372	0.168285	0.285369	0.335028	Probable 1,4-alpha-glucan branching enzyme
CAM61554.1	MAB_1468c	86.0785	71.3994	109.472	114.779	116.072	110.659	1.43255	0.518584	0.001259	0.003411	1.4486	0.534659	0.0008975	0.001569	Putative glucanase GlgE
CAM61555.1	MAB_1469	355.044	354.273	320.728	288.777	261.103	225.156	-1.16267	-0.21744	0.0966658	0.152032	-1.46051	-0.546477	3.364e-05	6.946e-05	Probable glycogen phosphorylase GlgP
CAM61556.1	MAB_1470c	80.8328	58.7537	192.841	218.355	331.126	325.794	2.96402	1.56755	2.053e-24	4.853e-23	4.7386	2.24446	4.956e-49	1.244e-47	Possible lipoprotein peptidase LpqM
CAM61557.1	MAB_1471c	88.9399	82.8777	82.9643	82.0831	121.294	107.248	-1.03804	-0.0538586	0.728311	0.794122	1.33068	0.412161	0.007028	0.0108615	Probable ATP-dependent helicase DinG
CAM61558.1	MAB_1472c	51.0272	42.0225	58.4797	53.274	69.0735	69.5084	1.21353	0.279212	0.0610595	0.102875	1.50165	0.586549	6.587e-05	0.0001316	Putative nicotinamidase/pyrazinamidase
CAM61559.1	MAB_1473c	256.328	179.958	247.477	216.983	438.89	439.012	1.06714	0.093754	0.546912	0.633576	2.01614	1.0116	5.44e-11	1.921e-10	Conserved hypothetical protein
CAM61560.1	MAB_1474c	48.6427	45.7189	68.7997	63.1057	58.6294	58.2079	1.40422	0.489767	0.0003295	0.00101	1.24131	0.31186	0.0244872	0.0350898	Probable nicotinate phosphoribosyltransferase
CAM61561.1	MAB_1475	138.775	166.728	232.3	249.679	308.576	316.626	1.56746	0.648429	8.701e-07	4.072e-06	2.03593	1.02569	5.209e-15	2.406e-14	Probable ATP-dependent Clp protease adaptor protein ClpS
CAM61562.1	MAB_1476	141.636	112.06	124.851	122.324	151.914	175.903	-1.02188	-0.0312282	0.847296	0.888674	1.29907	0.377481	0.0190285	0.0277445	Conserved hypothetical protein
CAM61563.1	MAB_1477	70.1027	43.968	70.8232	63.3343	68.8362	71.4273	1.18358	0.243156	0.19831	0.277939	1.2369	0.306725	0.104665	0.135174	Conserved hypothetical protein (peptidase?)
CAM61564.1	MAB_1478	63.9032	61.8665	73.0491	82.9977	133.162	152.663	1.23876	0.308892	0.0606941	0.102329	2.2803	1.18922	1.437e-13	6.122e-13	Conserved hypothetical protein
CAM61565.1	MAB_1479	51.7425	54.6682	47.5527	48.2438	56.0184	52.6643	-1.11232	-0.153567	0.337798	0.430275	1.01942	0.0277546	0.861491	0.885066	Possible thiamineS
CAM61566.1	MAB_1480	144.497	153.11	160.263	149.99	163.783	156.287	1.04193	0.0592591	0.652462	0.727456	1.07288	0.101493	0.440819	0.493725	Probable cysteine synthase
CAM61567.1	MAB_1481	86.0785	90.8542	110.687	104.719	109.426	94.8811	1.21645	0.282678	0.0798593	0.129191	1.14953	0.201044	0.214813	0.260428	Conserved hypothetical protein
CAM61568.1	MAB_1482	72.7256	72.1776	87.8208	84.3695	95.1838	89.9771	1.1897	0.250597	0.110776	0.170675	1.27689	0.352629	0.0246358	0.0352822	Probable glutamate racemase MurI
CAM61569.1	MAB_1483	208.878	180.93	190.413	192.518	237.366	237.949	-1.01421	-0.0203571	0.875548	0.909579	1.22411	0.291739	0.024019	0.0344791	Conserved hypothetical protein
CAM61570.1	MAB_1484	154.751	151.553	147.919	136.272	137.435	124.731	-1.07588	-0.105511	0.447814	0.542317	-1.16925	-0.225582	0.106541	0.137345	Probable ribonuclease PH
CAM61571.1	MAB_1485	79.6405	85.2123	74.6679	79.568	64.0888	55.0097	-1.07293	-0.101557	0.494837	0.585715	-1.39171	-0.47686	0.001731	0.002919	HAM1 protein homolog (NTPase)
CAM61572.1	MAB_1486c	68.4336	74.7067	116.555	103.347	90.6739	101.491	1.53477	0.618022	0.0001767	0.0005664	1.34089	0.423196	0.010794	0.0162588	Putative oxidoreductase
CAM61573.1	MAB_1487c	41.7278	27.0423	45.3268	52.588	43.438	41.3639	1.43642	0.522476	0.007038	0.0156481	1.24587	0.317148	0.106138	0.136861	Conserved hypothetical protein
CAM61574.1	MAB_1488c	28.3749	22.9567	40.6728	43.8996	48.4227	55.6494	1.65986	0.731063	6.353e-06	2.625e-05	2.05271	1.03753	7.566e-11	2.641e-10	Conserved hypothetical protein
CAM61575.1	MAB_1489	292.095	256.61	442.949	440.825	562.558	559.479	1.61478	0.691338	1.733e-06	7.733e-06	2.04996	1.03559	7.021e-13	2.856e-12	Probable acyl-CoA ligase FadD
CAM61576.1	MAB_1490	89.8937	109.92	110.484	115.465	115.597	105.968	1.12204	0.166123	0.288662	0.378672	1.09958	0.136958	0.38298	0.43562	Conserved hypothetical protein
CAM61577.1	MAB_1491	57.9421	71.0103	61.1103	56.7036	48.6601	42.43	-1.10109	-0.138934	0.333972	0.426174	-1.43067	-0.516687	0.0005006	0.0009039	Conserved hypothetical protein
CAM61578.1	MAB_1492	343.599	396.49	327.203	325.589	225.498	203.834	-1.13633	-0.184376	0.208087	0.288762	-1.72991	-0.7907	8.885e-08	2.368e-07	Conserved hypothetical protein
CAM61579.1	MAB_1493c	43.1585	59.5319	73.0491	84.1409	65.9878	56.0758	1.51846	0.60261	0.0001075	0.0003595	1.179	0.237569	0.134497	0.169865	Probable enoyl-CoA hydratase/isomerase
CAM61580.1	MAB_1494	20.2678	20.8167	25.0916	22.4071	29.4334	25.3727	1.15834	0.212055	0.292621	0.383078	1.32777	0.409005	0.0402992	0.0556718	Putative TetR-family transcriptional regulator
CAM61581.1	MAB_1495	115.407	125.289	151.966	164.623	118.446	105.115	1.30994	0.389498	0.0102276	0.0217652	-1.08172	-0.113326	0.461526	0.513717	Probable oxidoreductase
CAM61582.1	MAB_1496c	35.7667	40.6607	42.8986	49.387	61.0031	55.6494	1.19664	0.258988	0.139789	0.207136	1.51495	0.599275	0.0005309	0.000956	Putative FAD-binding monooxygenase
CAM61583.1	MAB_1497c	35.0514	33.8515	73.6561	84.5982	118.208	169.08	2.29554	1.19883	4.874e-11	3.823e-10	4.17608	2.06215	1.046e-30	1.207e-29	Putative regulatory protein, TetR family
CAM61584.1	MAB_1498c	16.2142	19.6494	18.2117	25.8367	23.4992	37.9524	1.21852	0.285133	0.23541	0.319732	1.71278	0.77634	0.0009458	0.00165	Putative GntR-family transcriptional regulator
CAM61585.1	MAB_1499	2.86134	0.778195	5.0588	5.03016	6.17152	9.16828	2.91949	1.54572	0.001134	0.003101	4.47804	2.16287	2.564e-06	5.954e-06	Putative FAD dependent oxidoreductase
CAM61586.1	MAB_1500	0.715334	0.194549	1.01176	2.28644	1.18683	2.34538	3.63083	1.8603	0.0263579	0.0497041	4.05677	2.02033	0.0152229	0.0224959	Putative haloacid dehalogenase-like hydrolase
CAM61587.1	MAB_1501	0.715334	1.75094	2.63058	2.28644	0.712098	3.19824	1.92823	0.947277	0.138178	0.20518	1.56973	0.650519	0.323304	0.373593	Probable ABC transporter, periplasmic protein
CAM61588.1	MAB_1502	6.43801	5.25281	5.4635	9.37439	7.35835	7.24934	1.26189	0.335589	0.293071	0.383534	1.26244	0.336212	0.295446	0.345049	Probable ABC transporter, ATP-binding protein
CAM61589.1	MAB_1503	2.86134	3.89097	5.26115	5.71609	6.64625	9.59472	1.59487	0.673443	0.0812739	0.130965	2.38542	1.25424	0.0007027	0.001242	Probable ABC transporter, permease protein
CAM61590.1	MAB_1504	14.0682	16.7312	2.83293	5.03016	2.37366	5.3304	-3.99118	-1.99681	3.767e-09	2.375e-08	-3.92287	-1.97191	7.471e-09	2.179e-08	Probable ABC transporter, permease protein
CAM61591.1	MAB_1505	29.8056	30.5441	6.67762	5.48745	4.74732	4.47753	-4.91945	-2.2985	1.688e-19	2.786e-18	-6.51753	-2.70432	5.765e-22	4.201e-21	Hypothetical protein
CAM61592.1	MAB_1506c	242.975	244.742	47.9574	45.5001	23.974	21.9612	-5.21229	-2.38192	2.475e-54	2.705e-52	-10.6205	-3.40878	2.894e-89	2.497e-87	Conserved hypothetical protein (MaoC-like dehydratase)
CAM61593.1	MAB_1507	24.0829	20.8167	18.6164	16.2337	24.9234	19.8291	-1.27414	-0.34952	0.0789667	0.128002	-1.00167	-0.002407	0.990059	0.991268	Conserved hypothetical protein
CAM61594.1	MAB_1508c	28.3749	30.3496	30.3528	32.2388	25.1608	23.8802	1.06107	0.0855215	0.604475	0.684165	-1.20187	-0.265279	0.123398	0.157058	Putative HTH-type transcriptional regulator
CAM61595.1	MAB_1509	137.106	137.935	105.021	107.92	95.8959	89.7639	-1.29247	-0.370133	0.0122264	0.0254355	-1.48328	-0.568786	0.0001369	0.0002628	Conserved hypothetical protein
CAM61596.1	MAB_1510	29.3287	29.9605	44.3151	42.0704	61.7152	66.3102	1.45737	0.54337	0.00234	0.005954	2.15999	1.11103	1.809e-10	6.107e-10	Alpha/beta hydrolase fold precursor
CAM61597.1	MAB_1511	313.793	265.559	197.293	181.086	194.878	194.879	-1.52611	-0.609856	2.77e-05	0.0001031	-1.48291	-0.568435	9.416e-05	0.0001849	Conserved hypothetical protein
CAM61598.1	MAB_1512	4339.46	4884.14	2909.82	3009.64	2030.9	1863.93	-1.55849	-0.640146	9.569e-07	4.456e-06	-2.36885	-1.24418	1.874e-21	1.309e-20	Probable fatty acid synthase Fas
CAM61599.1	MAB_1513	77.2561	85.796	46.7433	39.0981	33.2313	23.4538	-1.89716	-0.923843	4.697e-09	2.921e-08	-2.90408	-1.53808	3.823e-20	2.454e-19	Putative holo-[acyl-carrier-protein] synthase
CAM61600.1	MAB_1514	31.4747	31.5169	30.3528	26.0654	21.8377	18.1234	-1.11175	-0.152829	0.361521	0.454488	-1.58218	-0.66191	0.0002108	0.0003967	Putative MutT/NUDIX-family protein
CAM61601.1	MAB_1515c	36.0052	39.4934	44.1127	44.3569	46.2864	39.0185	1.16702	0.222826	0.134828	0.201239	1.12128	0.165152	0.272511	0.321779	Alkyl hydroperoxide reductase/ Thiol specific antioxidant/ Mal allergen
CAM61602.1	MAB_1516	71.7719	72.3721	79.7267	80.0253	66.6999	70.3613	1.10787	0.147789	0.267314	0.355984	-1.05068	-0.0713219	0.598625	0.646048	Conserved hypothetical protein
CAM61603.1	MAB_1517c	210.785	199.996	230.479	304.553	580.835	865.017	1.30213	0.380868	0.0351867	0.0641632	3.52094	1.81596	4.405e-24	3.703e-23	Probable O-methyltransferase Omt
CAM61604.1	MAB_1518	55.7961	36.9643	78.1079	115.465	243.538	330.485	2.09149	1.06453	8.626e-07	4.04e-06	6.20921	2.63441	3.467e-35	5.089e-34	Conserved hypothetical protein
CAM61605.1	MAB_1519	5.48423	5.64191	17.1999	22.6357	47.7106	53.5172	3.53872	1.82323	1.09e-11	9.039e-11	9.07758	3.18231	1.372e-35	2.045e-34	Hypothetical protein
CAM61606.1	MAB_1520c	19.314	18.2876	21.6517	24.4649	30.1455	40.9375	1.22568	0.293587	0.167565	0.24195	1.9043	0.929263	5.895e-06	1.317e-05	Probable membrane protein, MmpL family
CAM61607.1	MAB_1521	32.4285	28.2096	22.8658	20.1206	21.8377	20.0423	-1.39623	-0.481539	0.008983	0.0194196	-1.44077	-0.526841	0.004735	0.007526	Conserved hypothetical protein (putative two-component system sensor protein?)
CAM61608.1	MAB_1522	12.1607	12.4511	12.1411	11.8895	5.69679	9.16828	-1.02428	-0.0346036	0.888817	0.919866	-1.63355	-0.708011	0.009091	0.0138714	Putative two-component system response regulator LuxR
CAM61609.1	MAB_1523c	43.6354	37.5479	39.661	38.6408	25.3982	24.0934	-1.02932	-0.0416953	0.778252	0.836224	-1.63065	-0.705445	1.068e-05	2.328e-05	Conserved hypothetical protein
CAM61610.1	MAB_1524c	154.035	162.059	135.778	137.186	110.138	101.704	-1.15988	-0.21398	0.119608	0.181721	-1.49626	-0.581362	3.1e-05	6.424e-05	Conserved hypothetical protein
CAM61611.1	MAB_1525c	24.5598	22.3731	32.781	40.4699	45.8117	44.9886	1.55852	0.640179	0.0005002	0.001469	1.94172	0.957337	1.274e-07	3.345e-07	Putative transcriptional regulator, TetR family
CAM61612.1	MAB_1526	36.2436	35.2133	64.3479	74.9951	100.881	118.335	1.94725	0.961437	1.956e-09	1.271e-08	3.07411	1.62017	4.917e-25	4.311e-24	Putative short chain dehydrogenase/reductase
CAM61613.1	MAB_1527	64.3801	83.8505	105.628	102.204	121.057	120.467	1.39007	0.475162	0.003065	0.007517	1.61431	0.690921	1.533e-05	3.293e-05	Probable monooxygenase
CAM61614.1	MAB_1528c	175.495	188.518	277.829	281.46	751.026	770.989	1.53422	0.617502	4.157e-05	0.00015	4.17571	2.06202	1.512e-43	3.098e-42	Probable oxidoreductase
CAM61615.1	MAB_1529c	119.222	115.756	282.281	272.315	186.332	166.948	2.3634	1.24086	6.461e-20	1.096e-18	1.50243	0.587295	2.004e-05	4.251e-05	Conserved hypothetical protein
CAM61616.1	MAB_1530	319.277	313.029	554.647	566.122	840.988	824.293	1.77288	0.826098	3.531e-10	2.502e-09	2.63435	1.39745	1.765e-26	1.666e-25	Probable conserved lipoprotein LppS
CAM61617.1	MAB_1531c	37.6743	42.2171	53.8256	43.8996	94.7091	90.6168	1.22344	0.290947	0.0525604	0.0908584	2.30609	1.20545	3.781e-17	1.993e-16	Conserved hypothetical protein
CAM61618.1	MAB_1533c	135.913	150.775	85.1902	80.4826	46.7611	38.5921	-1.73345	-0.793644	2.956e-07	1.486e-06	-3.38197	-1.75786	6.417e-27	6.116e-26	Probable oligoribonuclease
CAM61619.1	MAB_1534	384.134	433.649	336.511	307.754	236.417	220.039	-1.27045	-0.345338	0.0145913	0.029604	-1.79641	-0.84512	3.068e-09	9.285e-09	Conserved hypothetical protein
CAM61620.1	MAB_1535c	32.19	34.8242	41.0775	41.8418	44.1501	63.9648	1.2353	0.304863	0.126896	0.191316	1.61515	0.691671	0.0004462	0.0008125	Conserved hypothetical protein
CAM61621.1	MAB_1536	23.8445	22.5676	19.0211	22.4071	23.2619	25.3727	-1.1222	-0.166326	0.370141	0.463784	1.05314	0.074695	0.68184	0.723471	Putative transcriptional regulator, TetR family
CAM61622.1	MAB_1537c	177.88	217.311	179.486	172.169	138.622	149.678	-1.12709	-0.172602	0.221327	0.303622	-1.37412	-0.458503	0.001279	0.002195	Putative short chain dehydrogenase/reductase
CAM61623.1	MAB_1538	44.1123	39.4934	59.4915	51.6735	58.6294	66.9498	1.34039	0.422656	0.00464	0.0108091	1.51329	0.597693	5.571e-05	0.0001121	Conserved hypothetical protein
CAM61624.1	MAB_1539c	84.6479	79.9595	248.084	259.053	343.469	300.208	3.08402	1.62481	5.393e-28	1.647e-26	3.91245	1.96807	1.477e-40	2.701e-39	Conserved hypothetical protein
CAM61625.1	MAB_1540	42.4432	45.1353	45.3268	41.8418	39.6401	45.6282	-1.00506	-0.007283	0.968904	0.98014	-1.02631	-0.0374698	0.841814	0.867387	Probable sodium:dicarboxylate symporter
CAM61626.1	MAB_1541	156.42	113.811	554.444	600.418	778.798	736.448	4.286	2.09963	9.429e-38	4.831e-36	5.62383	2.49155	1.355e-52	3.744e-51	Bacteriophage protein
CAM61627.1	MAB_1542c	159.996	144.939	171.797	182	186.57	165.669	1.1624	0.217106	0.110747	0.170675	1.15643	0.209678	0.124144	0.157763	Probable amino acid permease
CAM61628.1	MAB_1543	462.821	632.478	1030.17	919.834	1183.74	1182.28	1.77903	0.831089	1.252e-06	5.723e-06	2.15834	1.10992	9.359e-11	3.231e-10	Conserved hypothetical protein
CAM61629.1	MAB_1544c	194.809	207.194	352.497	323.988	415.153	444.129	1.68169	0.749914	9.161e-09	5.488e-08	2.1353	1.09444	3.959e-17	2.083e-16	Probable CysN/CysC bifunctional enzyme
CAM61630.1	MAB_1545c	24.3214	25.2913	19.0211	22.8644	16.1409	11.3004	-1.1922	-0.253624	0.19852	0.278155	-1.82469	-0.867652	4.613e-05	9.372e-05	Probable sulfate adenylate transferase, subunit 2 (CysD)
CAM61631.1	MAB_1546c	11.4453	16.3421	12.7482	14.4046	9.96938	8.74185	-1.04375	-0.0617806	0.792837	0.847278	-1.51215	-0.596602	0.0182128	0.0266341	Conserved hypothetical protein (sulfotransferase?)
CAM61632.1	MAB_1547c	98.7161	103.111	81.9526	91.6861	105.153	94.8811	-1.16683	-0.22259	0.138511	0.205551	-1.0123	-0.017639	0.906053	0.919515	Probable sulfatase
CAM61633.1	MAB_1548c	40.2972	45.3298	28.734	29.2664	27.2971	25.3727	-1.48377	-0.569267	0.0001213	0.0004032	-1.63549	-0.70972	3.04e-06	7e-06	Conserved hypothetical protein
CAM61634.1	MAB_1549c	578.228	712.632	344.605	372.918	126.516	107.887	-1.8006	-0.848481	3.326e-08	1.861e-07	-5.51567	-2.46354	8.69e-55	2.559e-53	Putative RNA binding protein, contains S1 domain
CAM61635.1	MAB_1550	20.7447	17.8985	14.1646	15.0905	6.88362	7.03613	-1.31331	-0.393208	0.0620927	0.104223	-2.74577	-1.45721	5.675e-09	1.674e-08	Probable lipoprotein LppI
CAM61636.1	MAB_1551c	43.6354	45.7189	33.5904	30.8669	26.585	30.2767	-1.38539	-0.470295	0.001651	0.004329	-1.56864	-0.649513	2.368e-05	4.966e-05	Hypothetical protein
CAM61637.1	MAB_1552	22.8907	25.0968	16.9976	14.6332	13.0551	12.793	-1.51585	-0.600128	0.004757	0.0110395	-1.86225	-0.897048	5.246e-05	0.0001059	Hypothetical regulatory protein, TetR family
CAM61638.1	MAB_1553c	49.5965	42.8007	10.927	13.7186	11.6309	6.82291	-3.74707	-1.90576	1.459e-18	2.271e-17	-5.03087	-2.33081	1.546e-23	1.265e-22	Hypothetical protein
CAM61639.1	MAB_1554	10.73	13.4239	8.29643	8.68846	7.59572	11.3004	-1.43729	-0.523347	0.0443557	0.0786378	-1.27697	-0.35273	0.169396	0.209684	Hypothetical cyclic nucleotide-binding protein
CAM61640.1	MAB_1555	34.336	35.6024	56.0515	68.3645	91.386	105.115	1.76852	0.822545	1.118e-07	5.872e-07	2.81094	1.49105	5.261e-23	4.12e-22	Conserved hypothetical protein
CAM61641.1	MAB_1556	440.169	374.895	432.831	421.619	672.696	677.6	1.05038	0.0709141	0.611566	0.690786	1.65967	0.730899	1.455e-07	3.798e-07	Conserved hypothetical protein
CAM61642.1	MAB_1557	238.445	199.218	247.881	227.5	273.446	260.337	1.0908	0.125387	0.390476	0.484694	1.22318	0.29064	0.0462039	0.0632075	Copper resistance D precursor
CAM61643.1	MAB_1558c	60.3265	76.6522	81.9526	77.7389	66.2251	59.0608	1.15774	0.211308	0.163541	0.236766	-1.10421	-0.143011	0.355388	0.406843	Probable amidase
CAM61644.1	MAB_1559	1.66911	0.972743	2.02352	1.37186	0.474732	1.06608	1.33349	0.415211	0.48781	0.578921	-1.59716	-0.675512	0.346772	0.398092	Probable single-strand DNA binding protein
CAM61645.1	MAB_1560	424.193	509.328	535.019	496.843	418.239	352.659	1.10447	0.143353	0.320712	0.412078	-1.2129	-0.278459	0.0547487	0.0740726	Probable ABC transporter (macrolide-transport) ATP-binding protein
CAM61646.1	MAB_1561	1033.42	999.591	625.875	632.428	463.813	440.291	-1.61545	-0.691935	8.566e-06	3.464e-05	-2.2488	-1.16915	6.636e-14	2.881e-13	Probable NAD-dependent glutamate dehydrogenase
CAM61647.1	MAB_1562	31.4747	36.7697	25.294	31.5528	22.3124	17.6969	-1.21549	-0.281536	0.122105	0.18483	-1.72537	-0.786908	4.291e-05	8.754e-05	Conserved hypothetical protein
CAM61648.1	MAB_1563	26.9443	29.9605	27.5199	26.0654	17.3277	14.0723	-1.06396	-0.0894419	0.657284	0.732335	-1.82279	-0.866151	6.744e-05	0.0001346	Conserved hypothetical protein
CAM61649.1	MAB_1564c	18.3602	15.7584	12.1411	16.691	9.01991	8.52864	-1.18489	-0.244754	0.315749	0.406932	-1.92841	-0.947412	0.0003592	0.0006589	Putative pirin-like protein
CAM61650.1	MAB_1565c	226.284	236.96	201.947	211.953	128.652	127.93	-1.12129	-0.165153	0.245294	0.331166	-1.80737	-0.853888	3.642e-09	1.093e-08	Alpha-amylase family protein
CAM61651.1	MAB_1566c	64.1416	59.1428	57.2656	62.1911	71.4472	74.4124	-1.03068	-0.0435901	0.761004	0.821091	1.18799	0.248526	0.078788	0.104021	Hemoglobin-like protein HbO
CAM61652.1	MAB_1567	130.429	82.8777	129.505	101.289	231.669	196.798	1.08534	0.118142	0.539421	0.627009	2.01281	1.00921	1.138e-07	3.002e-07	Probable HNH endonuclease precursor
CAM61653.1	MAB_1568	135.198	126.651	126.875	116.38	104.441	91.6828	-1.07236	-0.100793	0.479851	0.571267	-1.33539	-0.417264	0.003904	0.006282	Conserved hypothetical protein
CAM61654.1	MAB_1569	434.208	493.765	392.563	368.116	324.954	327.5	-1.22155	-0.288717	0.0374546	0.0677961	-1.42502	-0.510986	0.0002422	0.0004538	Conserved hypothetical protein
CAM61655.1	MAB_1570	63.9032	66.7302	46.3386	42.0704	20.6509	24.5198	-1.47609	-0.561776	0.0001755	0.000563	-2.88164	-1.52689	4.376e-20	2.802e-19	Conserved hypothetical protein
CAM61656.1	MAB_1571c	748.239	786.755	661.286	631.514	566.356	466.73	-1.18745	-0.247872	0.127245	0.191725	-1.48755	-0.572939	0.0004349	0.0007931	Probable aminopeptidase
CAM61657.1	MAB_1572	93.9472	130.737	112.305	100.146	151.44	163.963	-1.06012	-0.084229	0.616215	0.695239	1.3998	0.485222	0.003503	0.005672	Conserved hypothetical protein
CAM61658.1	MAB_1573c	232.484	285.208	350.676	345.481	317.833	270.784	1.3421	0.424492	0.002424	0.006139	1.13385	0.181229	0.197152	0.240893	Conserved hypothetical protein
CAM61659.1	MAB_1574	119.938	159.724	162.691	159.136	171.616	157.567	1.14668	0.197463	0.172104	0.24746	1.1721	0.229101	0.11341	0.145323	Hypothetical carbohydrate-phosphate isomerase
CAM61660.1	MAB_1575	50.3118	52.139	44.7198	44.3569	36.0796	36.6731	-1.15139	-0.203373	0.162737	0.235949	-1.40907	-0.494748	0.001006	0.001751	Probable formamidopyrimidine-DNA glycolase
CAM61661.1	MAB_1576	29.0903	26.0695	34.3998	32.9247	29.9081	29.637	1.22798	0.296292	0.0703727	0.115866	1.08493	0.117597	0.482431	0.534128	Putative TetR-family transcriptional regulator
CAM61662.1	MAB_1577c	104.2	143.966	138.206	145.646	169.479	141.575	1.14019	0.189273	0.267244	0.355984	1.24887	0.320629	0.0598769	0.0805897	Conserved hypothetical protein
CAM61663.1	MAB_1578c	36.2436	33.4624	24.8893	28.1232	16.853	17.0573	-1.31417	-0.39415	0.0130947	0.0269681	-2.04517	-1.03222	3.498e-09	1.053e-08	Hypothetical transcriptional regulator, TetR
CAM61664.1	MAB_1579	14.3067	14.3966	25.4964	32.4674	31.3323	36.8864	2.01202	1.00864	1.678e-05	6.451e-05	2.37859	1.2501	7.522e-08	2.023e-07	Antigen 85-B precursor
CAM61665.1	MAB_1580	448.276	558.744	413.203	416.589	285.789	267.799	-1.21525	-0.281257	0.0532482	0.0917687	-1.82209	-0.865591	3.504e-09	1.054e-08	Trigger factor (TF)
CAM61666.1	MAB_1581	411.794	449.018	609.687	573.667	623.798	612.143	1.37335	0.457704	0.0006579	0.001893	1.43349	0.519533	0.0001103	0.0002145	ATP-dependent Clp protease, proteolytic subunit 2
CAM61667.1	MAB_1582	575.367	670.609	757.404	806.198	880.391	764.166	1.25373	0.326225	0.0417244	0.0746183	1.31844	0.398835	0.0127898	0.0190896	ATP-dependent Clp protease, proteolytic subunit 1
CAM61668.1	MAB_1583	820.25	888.698	1028.56	930.58	1248.31	1195.71	1.1461	0.196737	0.182149	0.258755	1.42877	0.514772	0.000476	0.0008623	ATP-dependent Clp protease ATP-binding subunit ClpX
CAM61669.1	MAB_1584	77.0176	83.4614	81.5479	75.6811	115.123	119.827	-1.02193	-0.0312938	0.841884	0.885076	1.46075	0.546713	0.0003897	0.000713	Conserved hypothetical protein
CAM61670.1	MAB_1585	144.497	94.7452	154.597	161.194	187.994	194.026	1.32433	0.405267	0.0129874	0.026792	1.6025	0.680325	2.848e-05	5.922e-05	Putative acetyltransferase
CAM61671.1	MAB_1586c	107.062	116.34	124.446	139.473	187.994	180.381	1.17735	0.23554	0.132973	0.199015	1.64505	0.718128	3.814e-06	8.704e-06	Conserved hypothetical protein
CAM61672.1	MAB_1587c	217.462	233.848	479.17	620.31	1085.24	913.63	2.4359	1.28445	2.082e-05	7.86e-05	4.42852	2.14682	1.079e-12	4.34e-12	Probable fatty acid desaturase
CAM61673.1	MAB_1588c	343.36	389.292	637.611	878.906	1615.99	1645.6	2.06971	1.04943	0.001296	0.003492	4.45141	2.15426	3.888e-11	1.387e-10	Putative oxidoreductase
CAM61674.1	MAB_1589	229.145	218.867	234.324	387.094	430.345	480.162	1.38686	0.471824	0.0750157	0.122445	2.03238	1.02317	0.0001104	0.0002145	Putative transcriptional regulator, TetR family
CAM61675.1	MAB_1590c	9.0609	10.3111	14.5693	23.7789	25.3982	31.556	1.96738	0.976278	0.002572	0.00646	2.93272	1.55224	1.087e-06	2.616e-06	Hypothetical protein
CAM61676.1	MAB_1591	39.3434	41.4389	40.6728	72.0228	80.4671	89.3375	1.39149	0.476636	0.0271789	0.0510955	2.10127	1.07126	4.871e-07	1.209e-06	Conserved hypothetical protein
CAM61677.1	MAB_1592c	61.5187	52.5281	45.5292	47.1006	36.5544	45.415	-1.22422	-0.291865	0.0486355	0.0851207	-1.37523	-0.459673	0.002309	0.003827	Probable formate dehydrogenase, subunit FdhD
CAM61678.1	MAB_1593c	291.856	278.399	308.789	318.958	320.682	307.244	1.10152	0.139497	0.317342	0.408772	1.10177	0.139823	0.316616	0.367418	Probable formate dehydrogenase, A chain
CAM61679.1	MAB_1594	3102.88	2617.46	4729.17	5459.55	7635.36	7309.47	1.78138	0.832996	6.23e-10	4.297e-09	2.61305	1.38573	7.67e-25	6.641e-24	Probable ferredoxin oxidoreductase, alpha subunit
CAM61680.1	MAB_1595	839.087	740.063	1518.25	1827.09	2186.62	1968.84	2.1189	1.08332	2.211e-13	2.233e-12	2.63229	1.39632	3.099e-21	2.138e-20	Probable ferredoxin oxidoreductase, beta subunit
CAM61681.1	MAB_1596	28.8518	22.9567	34.8045	37.9549	54.3568	66.9498	1.41481	0.500605	0.002407	0.006108	2.37192	1.24606	2.846e-15	1.344e-14	Hypothetical protein
CAM61682.1	MAB_1597	3.57667	5.83646	5.66586	4.57287	2.84839	3.62467	1.07812	0.108517	0.794865	0.848707	-1.45903	-0.545011	0.22544	0.271544	Conserved hypothetical protein
CAM61683.1	MAB_1598	5.96112	6.8092	5.86821	4.80152	3.79786	7.24934	-1.1957	-0.257853	0.446311	0.540763	-1.14213	-0.191729	0.571146	0.620066	Probable molybdopterin-guanine dinucleotide biosynthesis protein A
CAM61684.1	MAB_1599	101.101	110.698	230.074	190.917	199.625	172.705	1.98671	0.990381	2.022e-11	1.632e-10	1.75284	0.809696	4.849e-08	1.332e-07	Conserved hypothetical membrane protein
CAM61685.1	MAB_1600c	39.5818	31.5169	36.4234	32.0101	34.8928	38.1657	-1.02503	-0.0356714	0.814878	0.86594	1.04024	0.0569224	0.707937	0.746651	Conserved hypothetical protein
CAM61686.1	MAB_1601c	291.856	268.477	175.844	171.711	231.195	255.219	-1.60908	-0.686233	7.217e-07	3.432e-06	-1.14892	-0.20028	0.144635	0.181458	Putative monooxygenase
CAM61687.1	MAB_1602	160.473	190.074	184.545	165.538	141.945	106.608	-1.00207	-0.002986	0.984657	0.990498	-1.41412	-0.4999	0.001476	0.002511	Conserved hypothetical protein
CAM61688.1	MAB_1603	505.98	520.029	544.529	493.87	675.781	664.594	1.01255	0.0179958	0.905135	0.930877	1.30572	0.384846	0.0106729	0.0160863	Valyl-tRNA synthetase
CAM61689.1	MAB_1604	136.152	115.951	114.936	107.234	102.305	89.3375	-1.12725	-0.172805	0.220917	0.303314	-1.31184	-0.391596	0.006069	0.009475	Probable folylpolyglutamate synthase FolC
CAM61690.1	MAB_1605	30.7594	28.7932	29.341	28.1232	20.6509	23.667	-1.03192	-0.0453301	0.779903	0.837277	-1.33441	-0.416198	0.0146132	0.0216665	Conserved hypothetical protein
CAM61691.1	MAB_1606	73.6794	92.9943	60.0985	69.965	32.9939	36.8864	-1.29177	-0.369344	0.0167495	0.0334582	-2.39201	-1.25822	2.047e-14	9.119e-14	Probable nucleoside diphosphate kinase (NDK)
CAM61692.1	MAB_1607	601.834	654.267	587.63	580.069	491.348	461.186	-1.07675	-0.106678	0.47556	0.567809	-1.3208	-0.401412	0.007403	0.0114166	Possible ribonuclease E Rne
CAM61693.1	MAB_1608c	21.2216	25.4859	19.8305	18.7488	10.9188	11.7269	-1.21833	-0.284901	0.175014	0.250573	-2.07193	-1.05097	5.123e-06	1.152e-05	conserved hypothetical protein
CAM61694.1	MAB_1609c	14.3067	14.3966	7.68938	10.0603	7.35835	9.80793	-1.62788	-0.702993	0.005297	0.012087	-1.65663	-0.728251	0.004342	0.006936	Conserved hypothetical protein
CAM61695.1	MAB_1610	297.817	254.47	252.94	270.943	272.259	310.869	-1.05277	-0.074193	0.589305	0.670506	1.0587	0.082297	0.548738	0.599044	50s ribosomal protein L21
CAM61696.1	MAB_1611	152.605	172.565	171.19	145.646	149.066	135.392	-1.02664	-0.0379263	0.791668	0.846695	-1.14608	-0.196704	0.173134	0.213938	50S ribosomal protein L27
CAM61697.1	MAB_1612	127.568	130.737	111.901	112.721	101.83	116.629	-1.15091	-0.20278	0.144536	0.213079	-1.18032	-0.239173	0.086422	0.11343	Probable GTP1/Obg-family GTP-binding protein
CAM61698.1	MAB_1613	56.5114	49.0263	41.6845	40.6986	31.095	25.5859	-1.2727	-0.347896	0.0630171	0.105558	-1.85852	-0.894153	4.344e-06	9.841e-06	Probable glutamate 5-kinase (ProB)
CAM61699.1	MAB_1614	147.597	142.215	68.5973	60.8192	46.9985	43.2828	-2.22998	-1.15703	8.376e-16	1.048e-14	-3.21054	-1.68281	2.547e-29	2.729e-28	Hypothetical protein
CAM61700.1	MAB_1615	133.767	133.266	153.788	149.304	216.953	200.636	1.13578	0.183685	0.169854	0.244825	1.56228	0.643649	1.184e-06	2.835e-06	Conserved hypothetical protein
CAM61701.1	MAB_1616	130.906	105.056	193.246	187.716	405.184	478.883	1.62072	0.696639	2.975e-06	1.288e-05	3.76207	1.91152	1.049e-38	1.779e-37	Hypothetical protein
CAM61702.1	MAB_1617c	25.5136	27.0423	49.7786	28.3518	108.476	148.611	1.49003	0.575341	0.0135353	0.0277015	4.88789	2.28921	2.032e-24	1.726e-23	Probable ribokinase RbsK
CAM61703.1	MAB_1618	172.396	180.736	256.987	241.448	248.522	222.597	1.41083	0.496546	0.0001037	0.0003485	1.33046	0.411925	0.001324	0.002268	Probable gamma-glutamyl phosphate reductase
CAM61704.1	MAB_1619	60.565	48.2481	83.1667	73.3946	59.3415	52.2379	1.45432	0.540343	0.0001519	0.0004932	1.03164	0.0449357	0.760339	0.792235	Conserved hypothetical protein
CAM61705.1	MAB_1620	50.7887	46.108	69.2044	64.9348	63.6141	53.304	1.39189	0.477046	0.0007358	0.0021	1.20705	0.271483	0.0588888	0.079357	Conserved hypothetical protein
CAM61706.1	MAB_1621	40.5356	49.6099	42.2916	35.8971	21.1256	23.4538	-1.15753	-0.211051	0.255208	0.34274	-2.03202	-1.02291	2.358e-07	6.016e-07	Probable nicotinate-nucleotide adenylyltransferase
CAM61707.1	MAB_1622	23.606	35.0188	23.0681	19.892	11.8683	11.7269	-1.37205	-0.45633	0.041202	0.0738184	-2.50034	-1.32213	5.753e-08	1.568e-07	Conserved hypothetical protein
CAM61708.1	MAB_1623	48.6427	55.0573	37.4351	38.8694	17.3277	21.9612	-1.36684	-0.450846	0.0142229	0.0289402	-2.63418	-1.39735	2.445e-12	9.588e-12	Probable phosphoglycerate mutase
CAM61709.1	MAB_1624	52.9347	61.4774	33.5904	35.4398	17.8025	14.4987	-1.66846	-0.738513	7.403e-05	0.0002551	-3.57428	-1.83765	6.366e-19	3.786e-18	Conserved hypothetical protein
CAM61710.1	MAB_1625	37.4358	44.3571	29.9481	32.9247	37.2665	31.556	-1.31319	-0.393076	0.0205314	0.0400053	-1.20117	-0.264436	0.117158	0.149775	Conserved hypothetical protein
CAM61711.1	MAB_1626	12.6376	11.8675	6.67762	5.94474	5.69679	8.31542	-1.92419	-0.944251	0.0002485	0.0007785	-1.72195	-0.784043	0.00197	0.003292	Conserved hypothetical protein (competence protein ComEA?)
CAM61712.1	MAB_1627	65.3339	58.1701	24.8893	21.2639	40.3522	41.5771	-2.65009	-1.40604	1.727e-14	1.912e-13	-1.49887	-0.583873	0.0006998	0.001237	Conserved hypothetical protein (ComEC/Rec2-related protein?)
CAM61713.1	MAB_1628c	588.958	527.811	169.571	167.596	377.887	371.422	-3.30748	-1.72573	1.506e-32	6.174e-31	-1.48882	-0.574168	5.817e-05	0.0001169	Conserved hypothetical protein
CAM61714.1	MAB_1629c	67.003	61.4774	32.5787	39.0981	30.8576	31.9824	-1.79427	-0.843398	2.182e-06	9.597e-06	-2.03455	-1.02471	1.594e-08	4.549e-08	Conserved hypothetical protein
CAM61715.1	MAB_1630c	36.482	42.8007	13.7599	12.5754	10.4441	10.0211	-3.01871	-1.59393	1.763e-14	1.945e-13	-3.89423	-1.96134	8.836e-19	5.192e-18	Conserved hypothetical protein
CAM61716.1	MAB_1631c	0.476889	0.972743	0.404704	0	0.237366	0.213216	-3.19289	-1.67486	0.135659	0.202235	-2.99826	-1.58413	0.15548	0.19374	Hypothetical protein
CAM61717.1	MAB_1632c	110.4	115.173	51.3974	46.4147	33.706	39.6582	-2.30278	-1.20338	7.403e-16	9.336e-15	-3.06544	-1.61609	2.033e-25	1.821e-24	Conserved hypothetical protein
CAM61718.1	MAB_1633	63.1878	63.0338	36.4234	32.696	41.0643	44.1357	-1.82002	-0.863957	4.128e-09	2.59e-08	-1.47831	-0.563953	8.61e-05	0.0001698	Putative DNA polymerase III delta subunit
CAM61719.1	MAB_1634c	166.434	149.802	140.028	117.294	105.628	110.872	-1.22445	-0.292138	0.0486267	0.0851207	-1.45722	-0.543222	0.0002816	0.0005226	30s ribosomal protein S20
CAM61720.1	MAB_1635	110.877	117.897	122.221	121.638	132.925	129.635	1.06391	0.0893714	0.529128	0.617818	1.14494	0.195266	0.16857	0.20877	Conserved hypothetical protein
CAM61721.1	MAB_1636	39.5818	45.9135	47.148	47.5579	36.5544	43.496	1.10066	0.138366	0.399777	0.493872	-1.07017	-0.0978355	0.559451	0.608984	Conserved hypothetical protein
CAM61722.1	MAB_1637	28.6134	35.4079	35.4116	29.2664	26.8224	27.0784	1.00607	0.008734	0.960339	0.973038	-1.19798	-0.260598	0.149174	0.186582	Transglutaminase-like
CAM61723.1	MAB_1638	216.746	240.268	188.39	171.483	151.202	146.266	-1.2711	-0.346078	0.011477	0.0241007	-1.54087	-0.623749	6.298e-06	1.404e-05	Putative TetR-family transcriptional regulator
CAM61724.1	MAB_1639c	93.9472	97.858	109.675	92.1434	89.7244	91.4696	1.05452	0.0765918	0.617344	0.696193	-1.05955	-0.0834525	0.58912	0.637048	Conserved hypothetical protein
CAM61725.1	MAB_1640	228.907	228.206	225.622	221.784	222.412	219.186	-1.02133	-0.0304486	0.828446	0.87544	-1.03521	-0.0499182	0.722801	0.760372	GTP-binding protein LepA
CAM61726.1	MAB_1641	185.987	217.895	154.395	155.249	148.591	148.611	-1.30852	-0.38794	0.007367	0.0163127	-1.36313	-0.44692	0.002086	0.003472	Putative oxidoreductase
CAM61727.1	MAB_1642	16.9296	11.2838	9.51054	7.3166	4.74732	5.75683	-1.63283	-0.707377	0.008884	0.0192419	-2.61402	-1.38627	4.23e-06	9.596e-06	Hypothetical protein
CAM61728.1	MAB_1643	195.763	214.393	222.587	196.862	163.308	157.78	1.0222	0.0316811	0.819852	0.869347	-1.28098	-0.357247	0.0110125	0.0165726	Putative glycosyl hydrolase
CAM61729.1	MAB_1644	53.4116	58.3646	46.3386	48.0152	37.5038	30.4899	-1.18972	-0.250627	0.156504	0.228123	-1.6568	-0.728402	6.819e-05	0.000136	Conserved hypothetical protein
CAM61730.1	MAB_1645	40.2972	38.1315	31.9716	26.7513	15.1914	16.4176	-1.32562	-0.406667	0.0140149	0.0285641	-2.46681	-1.30265	2.439e-12	9.573e-12	Hypothetical protein
CAM61731.1	MAB_1646c	122.322	131.32	125.661	113.407	88.5376	83.3674	-1.0611	-0.0855563	0.536696	0.624613	-1.47901	-0.564627	6.628e-05	0.0001323	Probable monooxygenase, FAD-binding
CAM61732.1	MAB_1647c	44.3507	44.1626	43.9104	47.7865	32.5192	29.4238	1.03404	0.0482919	0.775325	0.834182	-1.43127	-0.517291	0.003459	0.005608	Hypothetical protein
CAM61733.1	MAB_1648c	100.147	94.7452	90.0466	85.5127	92.3354	78.8899	-1.10664	-0.146189	0.337421	0.429906	-1.13931	-0.188165	0.218859	0.264736	Conserved hypothetical protein
CAM61734.1	MAB_1649c	6.19956	5.05827	5.66586	6.63067	4.98469	3.62467	1.09864	0.135716	0.667663	0.74071	-1.3006	-0.379172	0.269479	0.318428	Hypothetical protein
CAM61735.1	MAB_1650c	41.2509	40.4661	52.2068	54.4172	46.7611	45.2018	1.30449	0.383486	0.0189708	0.0373044	1.12564	0.170748	0.304122	0.354089	Conserved hypothetical protein
CAM61736.1	MAB_1651	17.8834	15.7584	14.367	17.1483	16.3783	17.0573	-1.06607	-0.0922958	0.693828	0.76422	1.00145	0.00209	0.99287	0.99388	Conserved hypothetical protein
CAM61737.1	MAB_1652	45.5429	46.3026	58.2774	42.5277	43.6754	46.6943	1.10289	0.141288	0.453333	0.546936	-1.0155	-0.0221923	0.907218	0.920127	Probable sulfate ABC transporter, sulfate-binding protein SubI
CAM61738.1	MAB_1653	31.7131	42.2171	43.101	36.1257	35.3676	40.511	1.0658	0.0919309	0.579103	0.663258	1.01997	0.0285287	0.864598	0.887702	Probable sulfate ABC transporter, permease protein CysT
CAM61739.1	MAB_1654	33.3823	32.2951	32.781	26.0654	29.196	23.0273	-1.10742	-0.147197	0.419204	0.511956	-1.26222	-0.335967	0.0711108	0.0944942	Probable sulfate ABC transporter, permease protein CysW
CAM61740.1	MAB_1655	39.3434	57.1973	50.588	39.784	29.196	30.9163	-1.0713	-0.0993611	0.628647	0.705542	-1.61215	-0.688983	0.001169	0.002016	Probable sulfate ABC transporter, ATP-binding protein SysA
CAM61741.1	MAB_1656	18.8371	18.093	14.974	15.5478	12.1057	18.3366	-1.20829	-0.27297	0.236853	0.321513	-1.19743	-0.259938	0.262372	0.310852	Conserved hypothetical protein
CAM61742.1	MAB_1657c	30.5209	20.6222	19.8305	14.8618	12.1057	14.4987	-1.44987	-0.535919	0.0158561	0.0318938	-1.89289	-0.920588	7.49e-05	0.0001488	Conserved hypothetical protein
CAM61743.1	MAB_1658c	30.9978	29.9605	42.4939	33.1533	30.6202	30.7031	1.24773	0.319306	0.0708352	0.116418	1.00748	0.010745	0.952818	0.959058	Conserved hypothetical protein (cobalamin biosynthesis?)
CAM61744.1	MAB_1659c	311.647	343.378	505.071	537.999	571.103	510.012	1.58942	0.668497	1.284e-06	5.856e-06	1.64702	0.719855	1.851e-07	4.77e-07	CysN/CysC bifunctional enzyme
CAM61745.1	MAB_1660c	177.403	187.545	336.309	375.433	394.265	370.996	1.94473	0.959568	1.693e-13	1.717e-12	2.09236	1.06513	2.695e-16	1.348e-15	Sulfate adenylate transferase, subunit 2 (CysD)
CAM61746.1	MAB_1661c	133.767	125.484	279.448	336.335	401.623	353.938	2.37524	1.24807	7.018e-17	9.695e-16	2.91592	1.54395	4.162e-25	3.662e-24	Phosphoadenosine phosphosulfate reductase (CysH)
CAM61747.1	MAB_1662c	907.997	896.869	2179.94	2641.06	3692.7	3427.23	2.67082	1.41728	5.768e-22	1.163e-20	3.94481	1.97996	2.458e-41	4.614e-40	Probable sulfite reductase [ferredoxin]
CAM61748.1	MAB_1663	41.9663	37.7424	45.1245	48.4725	51.2711	52.4511	1.1775	0.235723	0.17387	0.249153	1.30794	0.387294	0.0247826	0.0354718	Probable oxygen-independent coproporphyrinogen III oxidase HemN
CAM61749.1	MAB_1664c	25.9905	23.9295	26.1034	32.0101	27.2971	35.1806	1.16218	0.21683	0.236361	0.320934	1.26391	0.337897	0.0638111	0.0855337	Conserved hypothetical protein
CAM61750.1	MAB_1665	376.027	305.052	390.135	395.096	608.369	699.775	1.15453	0.2073	0.203651	0.283727	1.92398	0.944094	6.146e-09	1.808e-08	Heat-inducible transcription repressor HrcA
CAM61751.1	MAB_1666	454.714	448.824	539.47	509.418	645.636	620.245	1.16171	0.216251	0.105993	0.164595	1.40093	0.48639	0.000271	0.0005041	Chaperone protein DnaJ
CAM61752.1	MAB_1667	161.427	124.122	137.397	122.553	146.218	154.368	-1.09356	-0.129034	0.396814	0.490876	1.05677	0.079668	0.599575	0.64693	Conserved hypothetical protein
CAM61753.1	MAB_1668	550.807	342.017	478.562	398.983	709.487	749.241	-1.01651	-0.023625	0.892707	0.922145	1.63503	0.709315	4.862e-05	9.852e-05	PhoH-like protein
CAM61754.1	MAB_1669	104.439	68.2866	89.4396	75.2238	109.663	101.491	-1.04429	-0.0625225	0.735654	0.799723	1.22647	0.294507	0.109155	0.140419	Conserved hypothetical protein
CAM61755.1	MAB_1670	96.8086	58.9483	73.6561	57.1609	82.366	77.3974	-1.18579	-0.245848	0.248805	0.335514	1.02864	0.0407343	0.84765	0.872276	Conserved hypothetical protein
CAM61756.1	MAB_1671	34.8129	25.875	16.3905	20.5779	19.7014	19.4026	-1.62943	-0.704369	0.0008372	0.002354	-1.53097	-0.614441	0.003493	0.00566	Conserved hypothetical protein
CAM61757.1	MAB_1672	112.546	79.5704	75.882	76.1384	79.2803	72.067	-1.25805	-0.331186	0.0657333	0.109363	-1.26451	-0.338573	0.0605263	0.0813746	GTP-binding protein Era homolog
CAM61758.1	MAB_1673	18.3602	16.5366	12.7482	11.8895	13.5299	16.8441	-1.40535	-0.490932	0.0291564	0.0542122	-1.13607	-0.184049	0.400184	0.453062	Conserved hypothetical protein
CAM61759.1	MAB_1674c	62.2341	70.0375	33.1857	33.382	16.853	18.3366	-1.99547	-0.996729	1.721e-08	9.923e-08	-3.76238	-1.91165	7.978e-23	6.13e-22	Putative amidase AmiA2
CAM61760.1	MAB_1675	67.9567	56.4191	50.588	45.0428	31.095	32.622	-1.28708	-0.364102	0.0158905	0.0319369	-1.93425	-0.951774	2.454e-09	7.488e-09	DNA repair protein RecO
CAM61761.1	MAB_1676	129.952	154.666	93.4866	100.375	91.386	83.1542	-1.47732	-0.562978	0.0001059	0.0003554	-1.64122	-0.714764	1.068e-06	2.574e-06	Probable undecaprenyl pyrophosphate synthetase
CAM61762.1	MAB_1677	51.7425	45.9135	34.1975	32.696	31.3323	37.3128	-1.45043	-0.536481	0.004317	0.0101485	-1.40919	-0.494862	0.008573	0.0131178	Conserved hypothetical protein
CAM61763.1	MAB_1678c	77.2561	68.4811	87.0114	93.5153	112.986	109.167	1.24246	0.313205	0.0526626	0.090971	1.53037	0.613885	0.0001305	0.0002514	Putative ferric uptake regulator FurB
CAM61764.1	MAB_1679c	109.446	102.138	139.016	147.475	188.943	185.071	1.35572	0.439063	0.001876	0.004873	1.77126	0.824773	3.932e-09	1.178e-08	Probable ArsR-family transcriptional regulator
CAM61765.1	MAB_1680	25.0367	16.3421	18.6164	15.5478	21.8377	13.6458	-1.19977	-0.262754	0.307736	0.39838	-1.16246	-0.217182	0.399798	0.452835	Conserved hypothetical protein
CAM61766.1	MAB_1681	8.34556	8.75469	6.07056	8.23117	9.25728	5.54361	-1.20779	-0.272366	0.366831	0.460224	-1.17112	-0.227892	0.45132	0.503994	Conserved hypothetical protein
CAM61767.1	MAB_1682	2.38445	5.83646	4.6541	3.6583	2.84839	3.41145	-1.01997	-0.02852	0.944103	0.960707	-1.35207	-0.435168	0.31294	0.363753	Probable NAD-dependent epimerase/dehydratase
CAM61768.1	MAB_1683	5.24578	6.42011	5.0588	3.88694	5.69679	3.62467	-1.30391	-0.382846	0.27912	0.368316	-1.27463	-0.350079	0.324481	0.374864	Putative fatty acid desaturase
CAM61769.1	MAB_1684	7.63023	8.94924	6.67762	6.17338	8.30781	7.46256	-1.29515	-0.37312	0.188672	0.266711	-1.06083	-0.0851916	0.756718	0.788963	Diaminobutyrate--2-oxoglutarate aminotransferase
CAM61770.1	MAB_1685	5.96112	7.9765	5.0588	3.6583	5.93415	8.74185	-1.60136	-0.679294	0.0469097	0.0826	1.04987	0.0702131	0.822345	0.850177	Putative decarboxylase
CAM61771.1	MAB_1686	3.81512	6.22556	3.84469	4.11559	4.50996	3.62467	-1.29078	-0.368245	0.325582	0.416766	-1.26617	-0.340475	0.365878	0.417588	Hypothetical protein
CAM61772.1	MAB_1687	7.15334	7.1983	4.24939	5.48745	4.27259	2.34538	-1.48198	-0.567525	0.0850132	0.136276	-2.18792	-1.12956	0.002001	0.003337	Conserved hypothetical protein
CAM61773.1	MAB_1688	10.0147	9.33834	5.4635	5.48745	4.03522	5.11718	-1.75685	-0.812993	0.004264	0.0100525	-2.08432	-1.05958	0.0004349	0.0007931	Hypothetical protein
CAM61774.1	MAB_1689	8.82245	8.17104	6.07056	6.63067	4.74732	5.75683	-1.33425	-0.416024	0.141057	0.208762	-1.59795	-0.676222	0.0232351	0.0334123	Probable daunorubicin resistance ABC transporter ATP-binding subunit DrrA
CAM61775.1	MAB_1690	8.10712	8.94924	4.6541	5.71609	5.93415	4.47753	-1.65841	-0.729805	0.0197869	0.0387544	-1.65205	-0.724255	0.0219331	0.0316976	Putative ABC transporter transmembrane protein
CAM61776.1	MAB_1691	3.81512	3.30733	2.42822	1.37186	1.89893	1.91894	-1.81625	-0.860963	0.0548886	0.0940237	-1.83193	-0.873362	0.0551642	0.0745733	Hypothetical protein
CAM61777.1	MAB_1692	14.7836	20.8167	11.7364	17.6056	9.25728	6.82291	-1.23007	-0.298739	0.225084	0.307746	-2.23754	-1.16191	2.063e-05	4.361e-05	Putative polyketide synthase Pks16/acyl-CoA synthetase
CAM61778.1	MAB_1693	5.00734	5.44736	2.63058	2.97237	3.08576	2.98502	-1.87043	-0.903367	0.0196819	0.0385948	-1.71955	-0.782033	0.041372	0.0570416	Conserved hypothetical protein (YrbE family?)
CAM61779.1	MAB_1694	2.86134	2.72368	2.02352	2.28644	1.66156	1.49251	-1.29152	-0.36907	0.408226	0.501788	-1.74906	-0.806576	0.101088	0.130933	Putative YrbE family protein
CAM61780.1	MAB_1695	5.00734	5.44736	4.24939	3.6583	2.61103	4.47753	-1.31831	-0.398687	0.277626	0.366934	-1.45365	-0.539677	0.154167	0.192288	Putative Mce family protein
CAM61781.1	MAB_1696	4.05356	3.30733	1.82117	3.20101	3.32313	4.0511	-1.46823	-0.554074	0.188016	0.265937	1.02006	0.0286569	0.941048	0.948376	Putative Mce family protein
CAM61782.1	MAB_1697	3.09978	4.47462	4.04704	3.42966	4.27259	4.69075	-1.02486	-0.0354239	0.927635	0.946888	1.16696	0.222751	0.558201	0.608025	Putative Mce family protein
CAM61783.1	MAB_1698	3.81512	5.44736	4.45174	4.34423	4.74732	6.18326	-1.06916	-0.0964749	0.785473	0.842704	1.16921	0.225528	0.510383	0.56141	Putative Mce family protein
CAM61784.1	MAB_1699	3.33823	4.08552	3.64234	3.88694	2.61103	4.0511	1.00468	0.006736	0.987693	0.991684	-1.10862	-0.148763	0.739707	0.774676	Putative Mce family protein
CAM61785.1	MAB_1700	4.76889	2.72368	3.43998	4.80152	4.03522	4.90397	1.1201	0.163633	0.688074	0.75941	1.23414	0.30351	0.452711	0.505339	Putative Mce family protein
CAM61786.1	MAB_1701	2.146	2.72368	1.61882	3.6583	3.08576	3.19824	1.04748	0.0669231	0.888413	0.919641	1.2782	0.354109	0.445305	0.497843	Conserved hypothetical protein
CAM61787.1	MAB_1702	266.104	305.636	194.46	214.239	131.738	128.996	-1.40355	-0.489079	0.0003702	0.00112	-2.19789	-1.13612	4.595e-16	2.269e-15	Glycyl-TRNA synthetase (GlyS)
CAM61788.1	MAB_1703	511.464	623.529	592.487	557.205	425.36	371.849	1.01234	0.017691	0.908278	0.933524	-1.42527	-0.511233	0.000915	0.001599	Probable aminotransferase
CAM61789.1	MAB_1704c	185.51	172.176	159.049	124.382	170.192	158.419	-1.25787	-0.330987	0.0227656	0.0437348	-1.08793	-0.121586	0.401145	0.453838	1-aminocyclopropane-1-carboxylate deaminase
CAM61790.1	MAB_1705c	82.025	52.9172	66.7762	58.3041	122.244	137.311	-1.07304	-0.10171	0.579549	0.663305	1.93252	0.950485	1.041e-07	2.753e-07	Putative transcriptional regulator, GntR family
CAM61791.1	MAB_1706c	123.753	142.993	87.6184	84.8268	65.7504	58.4212	-1.55251	-0.6346	4.306e-05	0.0001548	-2.16249	-1.11269	2.526e-12	9.882e-12	Conserved hypothetical protein
CAM61792.1	MAB_1707	58.8958	54.2791	48.1598	54.8745	34.8928	36.4599	-1.0982	-0.135138	0.320018	0.411356	-1.5785	-0.658552	4.61e-06	1.04e-05	Deoxyguanosinetriphosphate triphosphohydrolase-like protein
CAM61793.1	MAB_1708	150.936	140.464	183.533	176.056	188.231	173.131	1.23755	0.307489	0.0170533	0.0340236	1.24129	0.311841	0.0157144	0.0231657	DNA primase DnaG
CAM61794.1	MAB_1709c	91.0859	85.2123	147.919	137.415	163.071	147.119	1.62366	0.699247	1.656e-05	6.376e-05	1.7607	0.816146	4.846e-07	1.204e-06	Conserved hypothetical protein
CAM61795.1	MAB_1710c	30.9978	31.906	19.2234	16.9196	9.01991	14.7119	-1.73504	-0.794971	7.343e-05	0.0002536	-2.61669	-1.38774	1.769e-10	5.974e-10	Conserved hypothetical protein (OsmC-like protein)
CAM61796.1	MAB_1711c	258.951	230.735	161.072	197.091	194.878	239.015	-1.36755	-0.451591	0.002923	0.007206	-1.12654	-0.171901	0.255531	0.303844	Conserved hypothetical protein
CAM61797.1	MAB_1712	55.5576	45.3298	33.5904	48.7011	41.3017	44.5621	-1.22684	-0.294949	0.0972622	0.152725	-1.16866	-0.224854	0.206014	0.250787	Conserved hypothetical protein
CAM61798.1	MAB_1713	83.9325	69.0648	201.34	197.32	229.296	216.841	2.61962	1.38936	2.811e-20	4.936e-19	2.92979	1.5508	6.05e-25	5.276e-24	Hypothetical ABC transporter ATP-binding protein
CAM61799.1	MAB_1714	17.8834	14.0075	32.9834	28.3518	27.2971	26.2256	1.95241	0.965258	9.792e-07	4.547e-06	1.69585	0.762008	0.0001487	0.0002842	Conserved hypothetical protein (cobalt transport protein?)
CAM61800.1	MAB_1715c	31.4747	27.4314	27.1152	25.3795	26.3476	31.1295	-1.11296	-0.1544	0.378764	0.472783	-1.01419	-0.0203266	0.907152	0.920127	Probable sugar ABC transporter, sugar-binding protein
CAM61801.1	MAB_1716c	25.2751	19.844	19.4258	23.7789	19.9388	23.2405	-1.03829	-0.0542112	0.794678	0.848692	-1.02899	-0.0412273	0.843787	0.868875	Probable sugar ABC transporter, permease protein
CAM61802.1	MAB_1717c	48.4043	40.6607	38.2445	45.7287	42.9633	39.8714	-1.05754	-0.0807075	0.644753	0.720494	-1.06884	-0.0960497	0.585064	0.633219	Probable sugar ABC transporter, permease protein
CAM61803.1	MAB_1718	170.011	187.545	156.62	152.963	158.798	158.206	-1.15756	-0.211083	0.113984	0.174796	-1.13096	-0.177551	0.184079	0.226495	Peptidase U62, modulator of DNA gyrase
CAM61804.1	MAB_1719	141.159	148.635	144.682	146.561	136.723	132.194	1.00322	0.004641	0.971981	0.981965	-1.07984	-0.110813	0.404362	0.457162	Conserved hypothetical protein
CAM61805.1	MAB_1720	26.2289	23.3458	32.5787	29.0377	56.7305	52.8775	1.2533	0.325737	0.0489929	0.0856549	2.21867	1.1497	1.876e-13	7.919e-13	Putative two-component system response regulator
CAM61806.1	MAB_1721	15.7374	20.6222	23.2705	20.5779	42.4885	43.7093	1.19509	0.257116	0.213874	0.295458	2.34175	1.22758	3.113e-10	1.022e-09	Putative histidine kinase sensor of two-component system
CAM61807.1	MAB_1722	31.7131	25.875	38.2445	39.0981	64.0888	54.1568	1.35372	0.436932	0.0115357	0.0242034	2.06384	1.04533	4.498e-10	1.453e-09	Conserved hypothetical protein
CAM61808.1	MAB_1723	614.949	464.388	1587.25	1851.56	3481.69	3431.28	3.18847	1.67286	5.742e-28	1.743e-26	6.41027	2.68038	2.953e-69	1.252e-67	Putative phage integrase
CAM61809.1	MAB_1724c	161.189	94.1616	153.18	160.965	242.588	275.475	1.23307	0.302254	0.09874	0.154848	2.03394	1.02428	1.71e-08	4.862e-08	Hypothetical protein
CAM61810.1	MAB_1725c	154.989	110.309	33.7928	35.4398	34.6555	32.622	-3.82483	-1.9354	2.765e-22	5.837e-21	-3.93551	-1.97655	6.55e-23	5.097e-22	Putative acetyltransferase
CAM61811.1	MAB_1726	80.8328	83.6559	69.002	71.3368	112.512	118.761	-1.17432	-0.23183	0.140918	0.20862	1.4056	0.491187	0.001394	0.002378	Bacteriophage protein
CAM61812.1	MAB_1727c	120.176	124.317	161.072	170.568	297.182	304.899	1.35359	0.436794	0.00155	0.004099	2.46042	1.2989	1.206e-21	8.549e-21	Bacteriophage protein
CAM61813.1	MAB_1728	2.146	2.14004	3.84469	4.34423	3.79786	6.18326	1.89671	0.923497	0.0405313	0.0728024	2.34901	1.23205	0.005249	0.008287	Hypothetical protein
CAM61814.1	MAB_1729	4.76889	5.25281	10.32	9.37439	16.1409	16.8441	1.95796	0.96935	0.000442	0.001313	3.27112	1.70978	4.946e-11	1.753e-10	Conserved hypothetical protein (phage protein?)
CAM61815.1	MAB_1730	1.19222	2.72368	2.63058	3.88694	5.22205	5.75683	1.57886	0.658887	0.170573	0.245717	2.69107	1.42818	0.001592	0.002697	Hypothetical protein
CAM61816.1	MAB_1731	3.57667	3.30733	4.45174	3.20101	9.96938	7.88899	1.12751	0.173139	0.659535	0.733836	2.58141	1.36816	9.736e-05	0.0001906	Hypothetical protein
CAM61817.1	MAB_1732	5.24578	6.42011	6.27291	4.11559	9.25728	5.97005	-1.11875	-0.161886	0.641914	0.717974	1.2787	0.354673	0.284505	0.334336	Hypothetical protein
CAM61818.1	MAB_1733	3.33823	0.972743	2.83293	2.51508	3.08576	3.83789	1.31644	0.396647	0.439608	0.53343	1.70681	0.771303	0.121025	0.154358	Hypothetical protein
CAM61819.1	MAB_1734	0.476889	0.194549	1.21411	0.228644	0.949464	1.06608	2.26389	1.17881	0.230066	0.313511	3.03534	1.60186	0.0916105	0.119507	Bacteriophage protein
CAM61820.1	MAB_1735	3.33823	1.16729	0.404704	0.685931	0.712098	1.70573	-3.90579	-1.96562	0.0139935	0.0285324	-1.74942	-0.806876	0.218325	0.264268	Hypothetical protein
CAM61821.1	MAB_1736	1.66911	2.52913	2.42822	1.60051	2.61103	4.69075	-1.0475	-0.066954	0.897945	0.92503	1.72707	0.788323	0.0979302	0.127211	Hypothetical protein
CAM61822.1	MAB_1737	0.476889	0	0.202352	0.685931	0.949464	0	1.9244	0.94441	0.455009	0.548196	2.03663	1.02619	0.416102	0.469248	Hypothetical protein
CAM61823.1	MAB_1738	0	0	0	0	0	0	NaN	NaN	NaN	NaN	NaN	NaN	NaN	NaN	Hypothetical protein
CAM61824.1	MAB_1739	0	0	0	0.457287	0	0	10.7703	3.42899	0.29987	0.390148	1.46676	0.552636	0.893724	0.909443	Hypothetical protein
CAM61825.1	MAB_1740	0.238445	0	0.202352	0.457287	0	0.639648	2.69483	1.4302	0.359756	0.452501	2.85394	1.51295	0.331868	0.382231	Hypothetical protein
CAM61826.1	MAB_1741	0.238445	0	0	0	0	0	-4.76379	-2.25211	0.476608	0.5681	-3.93388	-1.97595	0.507634	0.558761	Hypothetical protein
CAM61827.1	MAB_1742	2.62289	2.33458	2.42822	1.82915	3.79786	1.49251	-1.14387	-0.193921	0.703584	0.772372	1.0524	0.0736845	0.881968	0.902522	Hypothetical protein
CAM61828.1	MAB_1743	0.715334	1.55639	0.607056	1.14322	0.474732	0.426432	-1.35513	-0.438429	0.518233	0.608856	-2.4899	-1.31609	0.113922	0.145866	Hypothetical protein
CAM61829.1	MAB_1744	1.90756	1.75094	1.82117	2.05779	1.89893	0.852864	1.06275	0.0877999	0.862924	0.899695	-1.33517	-0.41702	0.456657	0.50903	Bacteriophage protein
CAM61830.1	MAB_1745	1.19222	1.55639	1.01176	0.685931	0.949464	0.639648	-1.59728	-0.675615	0.299091	0.389238	-1.72736	-0.788572	0.243158	0.291245	Hypothetical protein
CAM61831.1	MAB_1746	1.43067	0.778195	1.61882	1.14322	2.13629	1.2793	1.30041	0.378971	0.543003	0.629981	1.57036	0.651092	0.2826	0.332512	Hypothetical protein
CAM61832.1	MAB_1747	0.715334	0.778195	0.404704	0.457287	0	0.639648	-1.69163	-0.758414	0.397089	0.491044	-2.08823	-1.06228	0.274446	0.323831	Hypothetical protein
CAM61833.1	MAB_1748	2.62289	5.44736	4.04704	3.42966	2.13629	2.98502	-1.1094	-0.149779	0.718459	0.786069	-1.6047	-0.682303	0.12985	0.164504	Conserved hypothetical protein
CAM61834.1	MAB_1749	0.953779	0.194549	0.202352	0.914575	0.474732	1.06608	1.01032	0.0148181	0.9874	0.991634	1.46737	0.553229	0.528297	0.579042	Hypothetical protein
CAM61835.1	MAB_1750	2.146	4.47462	5.0588	2.97237	4.27259	4.69075	1.19028	0.251307	0.552953	0.638812	1.31217	0.39195	0.35099	0.40237	Hypothetical protein
CAM61836.1	MAB_1751	0	0	0.404704	0.228644	0.474732	0	15.5485	3.9587	0.224257	0.307042	11.4687	3.51963	0.285919	0.335437	Hypothetical protein
CAM61837.1	MAB_1752	0.238445	0.194549	0.809408	1.37186	0.474732	1.06608	4.6498	2.21717	0.0395522	0.0711998	3.46016	1.79084	0.108162	0.139324	Hypothetical protein
CAM61838.1	MAB_1753	0.715334	1.16729	2.83293	2.05779	2.13629	2.34538	2.52989	1.33907	0.0202796	0.0395862	2.31033	1.2081	0.0399524	0.0552859	Hypothetical protein
CAM61839.1	MAB_1754	0.476889	0.389097	2.02352	3.6583	1.4242	1.91894	6.25013	2.64389	0.0008594	0.002409	3.80847	1.92921	0.0198541	0.0288712	Bacteriophage protein
CAM61840.1	MAB_1755	0.715334	0.972743	0.607056	2.74372	3.32313	2.55859	1.86711	0.900808	0.194451	0.273309	3.36178	1.74922	0.007287	0.0112415	Hypothetical protein
CAM61841.1	MAB_1756	0.953779	1.75094	4.45174	5.2588	7.12098	6.39648	3.43359	1.77972	0.000165	0.0005323	4.78657	2.25899	9.116e-07	2.212e-06	Putative transcriptional regulator, WhiB family
CAM61842.1	MAB_1757	230.099	156.028	320.323	364.001	490.873	481.868	1.77554	0.828256	1.909e-07	9.84e-07	2.5244	1.33594	3.479e-17	1.842e-16	Bacteriophage protein
CAM61843.1	MAB_1758	61.9956	48.4426	65.7644	81.3972	99.219	95.0943	1.33579	0.41769	0.008675	0.0188277	1.76649	0.820888	1.748e-07	4.521e-07	Hypothetical protein
CAM61844.1	MAB_1759	51.2656	44.7462	67.7879	80.4826	104.441	104.689	1.54685	0.629338	8.348e-06	3.388e-05	2.19028	1.13111	3.011e-16	1.501e-15	Conserved hypothetical protein
CAM61845.1	MAB_1760	113.023	69.0648	135.981	155.935	207.458	187.63	1.6074	0.684732	0.0002689	0.0008371	2.17583	1.12156	2.001e-09	6.14e-09	Conserved hypothetical protein
CAM61846.1	MAB_1761	17.4065	12.8402	25.9011	29.0377	46.7611	35.8203	1.8285	0.870663	0.0002136	0.000675	2.74556	1.4571	2.303e-10	7.684e-10	Hypothetical protein
CAM61847.1	MAB_1762	195.763	112.255	187.58	187.259	445.536	596.365	1.21882	0.285486	0.15909	0.231617	3.38801	1.76044	1.899e-18	1.093e-17	Phage-related protein
CAM61848.1	MAB_1763	147.836	120.231	183.331	202.35	409.457	502.123	1.44075	0.526819	0.0005674	0.001648	3.40745	1.76869	8.343e-32	1.003e-30	Conserved hypothetical protein
CAM61849.1	MAB_1764	2.146	2.14004	1.41646	2.05779	3.08576	4.0511	-1.24084	-0.311317	0.536511	0.624613	1.67507	0.744225	0.087826	0.115027	Hypothetical protein
CAM61850.1	MAB_1765	1.19222	0.778195	1.21411	2.28644	3.56049	2.98502	1.76842	0.822458	0.193944	0.272675	3.33459	1.73751	0.003046	0.004976	Hypothetical protein
CAM61851.1	MAB_1766	29.3287	19.844	54.4327	73.8519	103.017	106.821	2.62229	1.39083	1.538e-12	1.416e-11	4.29672	2.10324	1.563e-27	1.531e-26	Hypothetical protein
CAM61852.1	MAB_1767	266.104	192.02	390.742	493.413	607.42	638.368	1.93204	0.950127	1.154e-08	6.855e-08	2.72331	1.44536	3.281e-18	1.855e-17	Hypothetical protein
CAM61853.1	MAB_1768	513.133	466.333	635.79	715.197	967.03	978.874	1.38008	0.46475	0.002422	0.006137	1.98943	0.992356	8.662e-11	3.013e-10	Hypothetical protein
CAM61854.1	MAB_1769	814.289	757.573	878.815	912.746	1321.18	1244.75	1.14042	0.189563	0.205776	0.285967	1.63331	0.707803	2.229e-06	5.205e-06	Hypothetical protein
CAM61855.1	MAB_1770	711.281	556.798	581.155	654.378	914.097	870.774	-1.02571	-0.0366203	0.818987	0.868992	1.40867	0.494329	0.001966	0.003288	Hypothetical protein
CAM61856.1	MAB_1771	226.761	184.043	219.754	251.279	382.872	382.723	1.1488	0.200122	0.184919	0.262455	1.86902	0.902285	1.717e-09	5.306e-09	Hypothetical protein
CAM61857.1	MAB_1773c	102.531	66.7302	49.7786	63.7916	77.8561	80.1692	-1.48746	-0.572847	0.0021	0.005392	-1.0672	-0.0938263	0.609283	0.656253	Hypothetical protein
CAM61858.1	MAB_1774	54.8423	38.7152	20.4376	26.294	30.1455	26.8652	-1.99629	-0.997324	4.615e-07	2.265e-06	-1.63232	-0.70692	0.0002738	0.0005089	Bacteriophage protein
CAM61859.1	MAB_1775	7.63023	4.08552	4.24939	6.85931	5.93415	5.97005	-1.04027	-0.0569606	0.880624	0.913539	1.04243	0.0599488	0.873785	0.895452	Bacteriophage protein
CAM61860.1	MAB_1776	3.09978	1.55639	2.22587	4.11559	3.79786	4.47753	1.38185	0.466604	0.321905	0.413133	1.84263	0.881764	0.0523629	0.0711186	Bacteriophage protein
CAM61861.1	MAB_1777	1.43067	0	0.404704	0	0.712098	0.639648	-2.84931	-1.51061	0.208603	0.289314	1.03251	0.0461525	0.959944	0.965638	Hypothetical protein
CAM61862.1	MAB_1778	3.81512	2.33458	6.27291	5.2588	8.54518	7.46256	1.9261	0.945685	0.0118436	0.0247437	2.64903	1.40546	0.0001096	0.0002131	Hypothetical protein
CAM61863.1	MAB_1779	1.43067	1.75094	1.61882	1.82915	2.84839	2.13216	1.07085	0.0987619	0.852602	0.892292	1.53693	0.620051	0.212952	0.258528	Hypothetical protein
CAM61864.1	MAB_1780	1.43067	0	0.607056	0.685931	0.949464	0.426432	-1.01616	-0.0231336	0.979888	0.987712	1.0403	0.0570055	0.950366	0.957374	Hypothetical protein
CAM61865.1	MAB_1781	0.238445	0.389097	0	0.228644	0	0	-2.55544	-1.35357	0.376113	0.469592	-10.4371	-3.38365	0.224925	0.271185	Hypothetical protein
CAM61866.1	MAB_1782	1.90756	1.75094	2.63058	2.05779	3.32313	2.55859	1.29549	0.373496	0.453907	0.547404	1.60187	0.679754	0.16024	0.199408	Bacteriophage protein
CAM61867.1	MAB_1783	0	0.778195	0.404704	0.457287	1.18683	0.426432	1.01259	0.0180554	0.98626	0.991634	1.81688	0.861464	0.362549	0.413981	Hypothetical protein
CAM61868.1	MAB_1784	0.953779	0	0.202352	0.914575	0.474732	0.639648	1.25027	0.322238	0.754185	0.815748	1.31797	0.398319	0.69831	0.738397	Bacteriophage protein
CAM61869.1	MAB_1785	0	0	0	0.685931	0.474732	0.852864	15.5504	3.95888	0.22531	0.30793	31.4692	4.97587	0.121961	0.15543	Bacteriophage protein
CAM61870.1	MAB_1786	0	0	0.202352	0.457287	0.237366	0	15.5494	3.95879	0.223774	0.306552	6.46759	2.69323	0.428262	0.481525	Bacteriophage protein
CAM61871.1	MAB_1787	0	0.389097	0.202352	0.228644	0	0	1.02193	0.0312988	0.981863	0.989001	-7.1849	-2.84497	0.316531	0.367406	Bacteriophage protein
CAM61872.1	MAB_1788	0.476889	0.778195	0.607056	0.685931	0.237366	0.213216	1.00913	0.0131087	0.987266	0.991634	-2.58251	-1.36877	0.220727	0.266713	Bacteriophage protein
CAM61873.1	MAB_1789	0.476889	0.194549	0	0.457287	0	0.639648	-1.42152	-0.507437	0.699233	0.768454	1.07558	0.105116	0.930037	0.940169	Bacteriophage protein
CAM61874.1	MAB_1790	0	0	0	0	0	0	1.21124	0.276482	0.948352	0.963436	1.46676	0.552636	0.89369	0.909443	Bacteriophage protein
CAM61875.1	MAB_1791	0	0.194549	0	0	0	0	-4.7633	-2.25196	0.476422	0.5681	-3.93349	-1.97581	0.507433	0.558665	Hypothetical protein
CAM61876.1	MAB_1792	0	0	0.607056	0	0.237366	0	15.5475	3.95861	0.224772	0.307471	6.46759	2.69323	0.429152	0.481865	Hypothetical protein
CAM61877.1	MAB_1793	0	0	0	0	0	0	1.21124	0.276482	0.948326	0.963436	1.46676	0.552636	0.893634	0.909443	Phage associated (putative structural protein)
CAM61878.1	MAB_1794	0.476889	0	0	0	0	0	-8.70241	-3.12142	0.304112	0.394416	-7.18636	-2.84526	0.317725	0.368271	Hypothetical protein
CAM61879.1	MAB_1795	0	0	0	0	0	0	1.21124	0.276482	0.948321	0.963436	1.46676	0.552636	0.893623	0.909443	Hypothetical protein
CAM61880.1	MAB_1796	2.38445	1.94549	2.22587	3.88694	1.18683	2.98502	1.40097	0.486424	0.320747	0.412078	1.00056	0.0008026	0.998777	0.998777	Bacteriophage tape measure protein (TMP)
CAM61881.1	MAB_1797	0.238445	0	0	0	0	0.426432	-4.76379	-2.25211	0.476414	0.5681	1.9874	0.990885	0.546327	0.596809	Bacteriophage protein
CAM61882.1	MAB_1798	0	0.194549	0.809408	0.685931	0.237366	0.639648	6.00833	2.58697	0.0706635	0.116241	3.72101	1.89569	0.205899	0.250708	Bacteriophage protein
CAM61883.1	MAB_1799	0	0	0	0	0	0	NaN	NaN	NaN	NaN	NaN	NaN	NaN	NaN	Bacteriophage protein
CAM61884.1	MAB_1800	0.238445	0.389097	0.202352	1.14322	0	0	1.95251	0.965329	0.357152	0.449916	-10.4371	-3.38365	0.227535	0.273799	Bacteriophage minor tail subunit
CAM61885.1	MAB_1801	1.43067	1.16729	1.61882	0.685931	2.84839	2.77181	-1.08304	-0.11508	0.849947	0.890317	2.17175	1.11886	0.030463	0.042903	Bacteriophage protein
CAM61886.1	MAB_1802	0.476889	0	0.404704	0	0.474732	0.639648	1.02166	0.0309187	0.982305	0.989001	2.51117	1.32836	0.263759	0.312269	Bacteriophage protein
CAM61887.1	MAB_1803	0.715334	0.778195	1.21411	0.457287	0.712098	0.426432	1.14694	0.197787	0.807063	0.858934	-1.29908	-0.37749	0.672385	0.714827	Bacteriophage protein
CAM61888.1	MAB_1804	0	0.389097	0	0	0	0	-8.70065	-3.12112	0.304505	0.394612	-7.1849	-2.84497	0.31817	0.368612	Bacteriophage protein
CAM61889.1	MAB_1805	1.90756	2.52913	1.41646	2.28644	1.89893	1.49251	-1.22654	-0.294599	0.551034	0.636894	-1.32257	-0.403344	0.428587	0.481579	Bacteriophage protein
CAM61890.1	MAB_1806	0	0.778195	0	0.228644	0.237366	0	-3.31001	-1.72684	0.253225	0.340542	-3.06673	-1.6167	0.279361	0.329235	Hypothetical protein
CAM61891.1	MAB_1807	0.715334	0	0.404704	0.685931	0.237366	0.213216	1.63979	0.713515	0.498186	0.588962	-1.33517	-0.417022	0.74326	0.777734	Bacteriophage protein
CAM61892.1	MAB_1808	0	0	0	0	0	0.213216	1.21124	0.276482	0.948348	0.963436	6.46724	2.69315	0.429334	0.481959	Bacteriophage protein
CAM61893.1	MAB_1809	0.953779	0.778195	0.202352	0.228644	0.949464	1.91894	-3.6361	-1.86239	0.0894014	0.142336	1.69735	0.763282	0.247235	0.295265	Bacteriophage protein
CAM61894.1	MAB_1810	9.53779	1.75094	5.4635	6.63067	7.59572	9.16828	1.09058	0.125093	0.782671	0.840065	1.51453	0.598872	0.17675	0.218133	Bacteriophage protein
CAM61895.1	MAB_1811	24.3214	10.5056	13.5576	15.7764	18.7519	18.1234	-1.17559	-0.233388	0.41796	0.511325	1.07045	0.0982195	0.729128	0.76588	Hypothetical protein
CAM61896.1	MAB_1812c	177.164	109.336	169.369	171.483	220.75	250.742	1.19234	0.253792	0.14853	0.217986	1.64969	0.722197	3.584e-05	7.381e-05	Hypothetical protein
CAM61897.1	MAB_1813	0.476889	0	0.404704	0.685931	0.474732	0.213216	2.38203	1.25219	0.28773	0.377651	1.56244	0.643802	0.613326	0.658876	Bacteriophage protein
CAM61898.1	MAB_1814	1.66911	1.75094	2.22587	2.51508	2.13629	1.91894	1.37565	0.460115	0.345929	0.438248	1.18323	0.242726	0.633113	0.67806	Bacteriophage protein
CAM61899.1	MAB_1815	23.606	16.3421	29.1387	29.2664	33.2313	35.1806	1.48667	0.572081	0.003909	0.009314	1.74395	0.802358	4.308e-05	8.783e-05	Hypothetical protein
CAM61900.1	MAB_1816c	7.15334	6.22556	6.67762	10.289	5.69679	9.59472	1.26369	0.337639	0.302847	0.3935	1.15987	0.213963	0.520887	0.571686	Phage integrase
CAM61901.1	MAB_1817c	0	0.389097	0	0.228644	0	0	-1.75917	-0.814896	0.616547	0.695454	-7.1849	-2.84497	0.31701	0.367702	Hypothetical protein
CAM61902.1	MAB_1818	1.43067	3.50188	1.21411	1.82915	0.474732	0.852864	-1.6942	-0.760602	0.162321	0.235536	-3.66767	-1.87487	0.006866	0.0106317	Hypothetical protein
CAM61903.1	MAB_1819c	83.2172	66.5357	64.3479	58.3041	51.2711	47.9736	-1.21215	-0.277568	0.0781745	0.126843	-1.5017	-0.586598	0.0002682	0.0004992	Hypothetical protein
CAM61904.1	MAB_1820c	70.5796	67.7029	49.3739	46.6433	45.8117	49.4661	-1.4355	-0.521554	5.754e-05	0.0002031	-1.44606	-0.532128	4.618e-05	9.378e-05	Putative resolvase
CAM61905.1	MAB_1821	226.046	255.442	173.618	182.229	125.092	132.407	-1.35805	-0.441538	0.001198	0.003258	-1.87322	-0.905517	5.919e-11	2.079e-10	Conserved hypothetical protein
CAM61906.1	MAB_1822	79.6405	64.0065	42.6963	38.6408	66.2251	58.2079	-1.75106	-0.808224	4.397e-08	2.43e-07	-1.1495	-0.201001	0.156049	0.19434	Conserved hypothetical protein
CAM61907.1	MAB_1823c	134.244	126.846	60.5032	61.2765	55.0689	54.1568	-2.14048	-1.09794	1.101e-12	1.03e-11	-2.38627	-1.25476	9.624e-16	4.649e-15	Hypothetical protein
CAM61908.1	MAB_1825c	10.9685	8.56014	10.1176	5.03016	5.93415	7.88899	-1.25246	-0.324767	0.260001	0.348226	-1.38567	-0.470588	0.112002	0.143632	Hypothetical protein
CAM61909.1	MAB_1826	157.374	185.794	102.39	96.0304	55.781	50.7454	-1.73329	-0.793511	2.707e-07	1.367e-06	-3.23648	-1.69443	7.166e-26	6.563e-25	Conserved hypothetical protein
CAM61910.1	MAB_1827c	15.022	12.2566	8.90349	8.23117	5.93415	7.88899	-1.57063	-0.651344	0.0103054	0.0219118	-1.93412	-0.951679	0.0003879	0.00071	Bacteriophage protein
CAM61911.1	MAB_1828	10.9685	15.5639	12.7482	13.49	16.1409	14.2855	-1.02918	-0.0414898	0.853143	0.892411	1.12523	0.170226	0.439971	0.492888	Hypothetical protein
CAM61912.1	MAB_1829	30.7594	35.2133	19.0211	22.6357	21.1256	22.1745	-1.59983	-0.677918	0.0004138	0.00124	-1.52956	-0.613114	0.001405	0.002396	Hypothetical protein
CAM61913.1	MAB_1830	46.4967	52.9172	22.6634	26.294	26.1103	17.0573	-2.04595	-1.03277	3.147e-08	1.769e-07	-2.33288	-1.22211	1.684e-10	5.695e-10	Hypothetical protein
CAM61914.1	MAB_1831	10.0147	13.0348	5.26115	5.48745	3.56049	1.91894	-2.16736	-1.11594	0.0001438	0.000471	-4.2842	-2.09902	6.158e-09	1.809e-08	Hypothetical protein
CAM61915.1	MAB_1832	51.5041	58.3646	41.8869	46.186	30.6202	41.7903	-1.25661	-0.329534	0.0685563	0.113446	-1.51343	-0.597821	0.001198	0.002062	Conserved hypothetical protein
CAM61916.1	MAB_1833	16.9296	19.4549	14.5693	14.1759	11.6309	8.10221	-1.27211	-0.347224	0.126217	0.190468	-1.86894	-0.902224	0.000227	0.0004262	Conserved hypothetical protein
CAM61917.1	MAB_1834	15.2605	10.7002	9.7129	12.1181	8.30781	6.39648	-1.17582	-0.233664	0.358968	0.451856	-1.74283	-0.801433	0.003693	0.005966	Hypothetical protein
CAM61918.1	MAB_1835c	127.091	108.947	238.978	237.789	292.435	265.241	2.02805	1.0201	7.303e-12	6.16e-11	2.3701	1.24495	5.266e-17	2.752e-16	Immunogenic protein MPT64 precursor
CAM61919.1	MAB_1836	0.953779	0.778195	1.21411	0.457287	1.66156	1.06608	1.00718	0.0103153	0.98863	0.991684	1.56995	0.650722	0.327174	0.377444	Arylsulfatase
CAM61920.1	MAB_1837c	9.0609	10.5056	6.67762	6.40202	10.9188	6.60969	-1.50061	-0.585547	0.0553709	0.0947179	-1.13393	-0.181338	0.536988	0.58739	Hypothetical protein
CAM61921.1	MAB_1838	19.7909	22.1786	28.3293	26.294	37.5038	34.3278	1.29722	0.37542	0.0558195	0.0953527	1.69885	0.764556	6.873e-05	0.000137	Endonuclease
CAM61922.1	MAB_1839	34.5745	38.1315	55.8492	55.5604	55.5437	54.1568	1.52753	0.611205	0.001884	0.00489	1.5036	0.588423	0.00286	0.004688	Diguanylate cyclase/phosphodiesterase
CAM61923.1	MAB_1840c	245.836	279.177	188.794	176.056	94.2343	95.9472	-1.44141	-0.527483	5.624e-05	0.000199	-2.76695	-1.4683	2.5e-27	2.411e-26	Putative beta-glucanase
CAM61924.1	MAB_1841c	18.5987	17.3148	21.0446	22.6357	24.4487	24.5198	1.21788	0.28437	0.118242	0.179979	1.36831	0.452397	0.0119987	0.017958	Putative type-b cytochrome (b561)
CAM61925.1	MAB_1842c	46.2583	45.7189	79.929	85.2841	84.9771	74.6256	1.79427	0.843395	1.388e-08	8.109e-08	1.7315	0.792026	1.145e-07	3.02e-07	Probable catalase
CAM61926.1	MAB_1843	53.1732	63.4229	80.7385	101.289	104.441	112.578	1.54863	0.630989	5.267e-05	0.0001873	1.85352	0.890271	9.367e-09	2.716e-08	Probable D-alanyl-D-alanine dipeptidase
CAM61927.1	MAB_1844	14.3067	15.5639	6.67762	8.00253	8.30781	7.88899	-2.04925	-1.0351	1.065e-05	4.25e-05	-1.84931	-0.886986	0.0001266	0.0002441	Hypothetical protein
CAM61928.1	MAB_1845c	8.82245	6.22556	6.07056	3.20101	4.74732	8.95507	-1.57982	-0.659757	0.0791824	0.128225	-1.0732	-0.101914	0.77537	0.805847	Conserved hypothetical protein
CAM61929.1	MAB_1846	44.3507	25.4859	57.6703	55.1031	109.188	127.077	1.62808	0.70317	0.0001455	0.0004753	3.41079	1.77011	6.673e-23	5.168e-22	Putative ABC transporter ATP-binding protein
CAM61930.1	MAB_1847	3.09978	3.50188	7.08232	6.85931	16.1409	12.1533	2.09508	1.06701	0.00226	0.005772	4.21117	2.07422	2.189e-10	7.319e-10	Putative metalloprotease
CAM61931.1	MAB_1848	2.146	1.75094	2.63058	3.20101	2.84839	2.34538	1.49959	0.584572	0.204738	0.284757	1.34105	0.423364	0.372596	0.424665	Hypothetical protein
CAM61932.1	MAB_1849	118.984	77.8195	128.291	128.269	239.028	244.559	1.30927	0.388767	0.0256661	0.0485297	2.46779	1.30322	3.531e-14	1.553e-13	Putative metalloprotease
CAM61933.1	MAB_1850c	281.603	199.218	311.217	343.423	672.458	697.642	1.36329	0.447089	0.007145	0.0158563	2.85378	1.51288	5.207e-20	3.309e-19	Hypothetical protein
CAM61934.1	MAB_1851	63.6647	76.6522	68.1926	70.6509	76.6693	82.3013	-1.01852	-0.0264704	0.853216	0.892411	1.12667	0.172063	0.225841	0.271961	Probable acyl-CoA dehydrogenase FadE
CAM61935.1	MAB_1852c	69.8643	88.3251	106.235	117.98	133.162	127.077	1.40964	0.495331	0.006064	0.0136112	1.63715	0.711185	7.739e-05	0.0001534	Hypothetical isochorismatase hydrolase
CAM61936.1	MAB_1853c	1.19222	0.778195	2.02352	1.37186	1.4242	2.13216	1.76799	0.822109	0.176944	0.252894	1.85446	0.891	0.143193	0.179786	Conserved hypothetical protein
CAM61937.1	MAB_1854c	47.4505	46.108	97.3313	99.2314	97.7948	97.8661	2.1022	1.0719	1.112e-13	1.154e-12	2.09355	1.06595	1.764e-13	7.453e-13	Glycogen phosphorylase
CAM61938.1	MAB_1855c	14.7836	21.5949	57.468	62.6484	122.956	102.77	3.25327	1.70189	4.401e-17	6.115e-16	6.11111	2.61143	1.494e-39	2.652e-38	Putative zinc-binding alcohol dehydrogenase
CAM61939.1	MAB_1856	10.73	10.1165	8.70114	10.5176	13.2925	16.6308	-1.08687	-0.12018	0.641419	0.717584	1.44762	0.53368	0.0277109	0.039331	Putative transcriptional regulator, MarR family
CAM61940.1	MAB_1857c	15.4989	8.94924	22.6634	25.8367	40.827	53.9436	2.01246	1.00896	2.909e-05	0.0001079	3.94631	1.9805	1.495e-17	8.171e-17	Conserved hypothetical protein
CAM61941.1	MAB_1858	121.845	117.313	230.479	291.749	546.417	568.434	2.18181	1.12553	1.664e-13	1.691e-12	4.66463	2.22176	7.056e-49	1.761e-47	Probable ABC transporter antibiotic-transport ATP-binding protein
CAM61942.1	MAB_1859	50.3118	30.7387	65.7644	88.0278	127.228	153.515	1.90554	0.930202	3.674e-06	1.568e-05	3.48366	1.8006	8.844e-20	5.548e-19	Probable ABC transporter antibiotic-transport integral membrane protein
CAM61943.1	MAB_1860	53.8885	42.8007	43.101	50.3016	74.2956	81.6617	-1.03102	-0.0440764	0.804403	0.856659	1.62548	0.700867	5.006e-05	0.0001012	Probable ABC transporter antibiotic-transport integral membrane protein
CAM61944.1	MAB_1861c	58.6574	54.4736	18.8187	25.8367	30.6202	42.2168	-2.54312	-1.3466	2.063e-13	2.088e-12	-1.54289	-0.625632	0.0002992	0.0005536	Putative transcriptional regulator, TetR family
CAM61945.1	MAB_1862	462.344	389.876	119.388	185.887	230.482	260.55	-2.79361	-1.48213	4.463e-16	5.76e-15	-1.73464	-0.794637	1.131e-05	2.459e-05	Conserved hypothetical protein (L-carnitine dehydratase?)
CAM61946.1	MAB_1863	1041.29	775.86	207.411	287.405	343.706	298.076	-3.6733	-1.87708	6.814e-28	2.031e-26	-2.831	-1.50131	1.599e-18	9.242e-18	Probable acyl-CoA dehydrogenase FadE
CAM61947.1	MAB_1864	825.019	629.949	198.103	271.4	273.446	228.354	-3.0997	-1.63213	1.167e-20	2.134e-19	-2.89923	-1.53567	1.757e-18	1.014e-17	Probable lipid-transfer protein Ltp1/thiolase
CAM61948.1	MAB_1865	236.537	166.339	64.7526	77.9675	67.8867	57.7815	-2.82105	-1.49623	5.013e-19	8.164e-18	-3.20287	-1.67936	4.161e-23	3.285e-22	Probable fatty-acid-CoA ligase FadD
CAM61949.1	MAB_1866c	63.1878	49.999	39.0539	40.9272	50.559	60.7665	-1.40587	-0.49146	0.004995	0.0115333	-1.00603	-0.008676	0.959531	0.96542	Putative oxygenase
CAM61950.1	MAB_1867	17.168	23.1513	7.89173	7.54524	8.30781	8.74185	-2.63789	-1.39939	1.14e-08	6.777e-08	-2.38759	-1.25555	2.122e-07	5.438e-07	Conserved hypothetical protein
CAM61951.1	MAB_1868c	45.5429	48.6372	33.5904	41.6132	24.6861	27.7181	-1.26244	-0.336218	0.0311861	0.0575725	-1.79571	-0.844558	3.139e-07	7.928e-07	Conserved hypothetical protein
CAM61952.1	MAB_1869c	107.062	112.449	100.164	95.3444	69.3109	56.289	-1.12338	-0.16784	0.263308	0.351602	-1.75766	-0.813658	1.475e-07	3.849e-07	Probable zinc-dependent alcohol dehydrogenase AdhE2
CAM61953.1	MAB_1870	46.4967	58.5592	52.4092	48.4725	32.2818	39.8714	-1.04824	-0.0679661	0.705873	0.774366	-1.46102	-0.546975	0.003213	0.00523	Putative beta-lactamase
CAM61954.1	MAB_1871	688.39	606.797	1007.51	1050.16	1258.28	1247.1	1.59089	0.669837	1.041e-05	4.162e-05	1.93739	0.954116	3.307e-10	1.084e-09	Conserved hypothetical protein
CAM61955.1	MAB_1872c	176.449	146.69	204.78	201.892	253.744	247.117	1.26556	0.339778	0.0145413	0.0295391	1.5578	0.639513	3.854e-06	8.788e-06	Conserved hypothetical protein
CAM61956.1	MAB_1873c	32.19	28.2096	43.5057	56.0177	69.3109	98.719	1.64816	0.720854	0.0008209	0.002315	2.79098	1.48077	2.489e-12	9.747e-12	Putative TetR family transcriptional regulator
CAM61957.1	MAB_1874	51.0272	60.8937	201.138	253.795	543.094	566.301	4.04191	2.01504	4.888e-39	2.671e-37	9.86909	3.30292	3.015e-104	4.494e-102	Putative oxidoreductase
CAM61958.1	MAB_1875c	139.729	160.892	146.908	174.226	223.124	217.48	1.06265	0.0876702	0.540382	0.627658	1.46077	0.546732	0.0001183	0.0002289	Putative hydrolase (alpha/beta fold)
CAM61959.1	MAB_1876c	1347.45	1630.32	1085.01	1051.99	777.137	681.225	-1.3939	-0.479127	0.0008802	0.002462	-2.04322	-1.03084	9.52e-13	3.838e-12	Probable propionyl-CoA carboxylase beta chain 6
CAM61960.1	MAB_1877c	1797.87	1895.88	1053.65	1002.6	696.67	625.362	-1.79636	-0.845079	9.403e-10	6.343e-09	-2.79673	-1.48374	9.595e-27	9.074e-26	3-oxoacyl-[acyl-carrier-protein] synthase 1 KasA
CAM61961.1	MAB_1878c	1470.97	1542.97	754.166	740.12	570.153	507.667	-2.01728	-1.01241	1.584e-12	1.453e-11	-2.79961	-1.48522	4.981e-25	4.359e-24	Meromycolate extension acyl carrier protein AcpM/ Phosphopantetheine-binding precursor
CAM61962.1	MAB_1879c	2732.1	2903.44	1271.18	1300.53	1953.05	2070.11	-2.19204	-1.13227	1.781e-17	2.554e-16	-1.40085	-0.486304	0.0002524	0.000472	Putative malonyl CoA-ACP transacylase FabD
CAM61963.1	MAB_1880c	63.6647	64.0065	76.2867	62.4197	92.3354	137.311	1.08789	0.121535	0.494845	0.585715	1.80141	0.849125	1.166e-06	2.797e-06	Conserved hypothetical protein
CAM61964.1	MAB_1881c	42.92	28.7932	31.1622	33.6106	26.1103	28.1445	-1.09622	-0.132533	0.460571	0.553135	-1.30489	-0.38393	0.0371929	0.0517292	Putative transcriptional regulator, TetR family
CAM61965.1	MAB_1882c	4.53045	3.69643	7.48702	6.17338	5.45942	4.26432	1.68431	0.752154	0.0344004	0.0629629	1.18783	0.24833	0.510038	0.561156	Hypothetical protein
CAM61966.1	MAB_1883c	11.9222	16.5366	25.9011	27.8945	22.075	14.0723	1.86416	0.898529	0.0001344	0.0004434	1.24491	0.316044	0.197296	0.240949	Conserved hypothetical protein (lipoprotein?)
CAM61967.1	MAB_1884c	679.806	760.491	821.144	847.811	767.167	654.36	1.15784	0.211436	0.175727	0.251375	-1.01444	-0.0206805	0.89477	0.910318	Probable pyruvate dehydrogenase E1 component AceE
CAM61968.1	MAB_1885	29.5671	26.6532	34.6022	42.985	37.5038	35.6071	1.37862	0.463229	0.0103355	0.0219568	1.30508	0.38414	0.0351123	0.0490715	Conserved hypothetical protein
CAM61969.1	MAB_1886	141.398	139.102	102.39	102.432	92.3354	95.7339	-1.36866	-0.45276	0.001943	0.005033	-1.48942	-0.57475	9.374e-05	0.0001842	Conserved hypothetical protein
CAM61970.1	MAB_1887	166.434	148.246	117.769	115.008	89.9618	97.8661	-1.34712	-0.429875	0.002306	0.005885	-1.66758	-0.737755	2.501e-07	6.364e-07	Probable peroxiredoxin (thioredoxin reductase) AhpE
CAM61971.1	MAB_1888	23.8445	21.984	32.3763	23.3217	33.2313	33.2617	1.23058	0.29934	0.137966	0.20499	1.45637	0.542379	0.00655	0.0101651	Conserved hypothetical protein (thioesterase?)
CAM61972.1	MAB_1889	54.3654	49.999	63.1338	62.877	63.6141	64.6044	1.21167	0.276999	0.0563382	0.0961386	1.23328	0.3025	0.0375897	0.052222	Probable L-carnitine dehydratase
CAM61973.1	MAB_1890c	25.2751	21.984	14.5693	10.0603	15.1914	12.3665	-1.89518	-0.922338	5.911e-05	0.0002082	-1.71234	-0.775968	0.0006471	0.001149	Conserved hypothetical protein
CAM61974.1	MAB_1891	9.77623	6.42011	19.4258	21.0352	60.7657	68.6555	2.5404	1.34506	3.135e-08	1.764e-07	8.15778	3.02818	1.578e-40	2.874e-39	Conserved hypothetical protein
CAM61975.1	MAB_1892	24.3214	28.015	32.781	29.7237	77.8561	81.4485	1.18983	0.250754	0.166909	0.241279	3.02594	1.59738	4.205e-21	2.86e-20	Hypothetical protein
CAM61976.1	MAB_1893	52.6963	49.2208	24.6869	25.1508	24.9234	24.0934	-2.03896	-1.02784	1.153e-09	7.695e-09	-2.07323	-1.05188	6.929e-10	2.207e-09	Conserved hypothetical protein
CAM61977.1	MAB_1894c	47.2121	46.6917	19.8305	23.093	10.4441	10.874	-2.19421	-1.1337	2.448e-11	1.957e-10	-4.38687	-2.13319	2.053e-26	1.927e-25	Conserved hypothetical protein
CAM61978.1	MAB_1895c	232.007	286.57	132.945	139.93	108.951	95.0943	-1.90413	-0.929129	1.696e-10	1.25e-09	-2.54814	-1.34944	6.517e-20	4.122e-19	Conserved hypothetical protein
CAM61979.1	MAB_1896c	41.7278	29.1823	27.1152	21.2639	32.2818	36.0335	-1.44632	-0.532389	0.006365	0.0141985	-1.02722	-0.038741	0.837562	0.863187	Hypothetical protein
CAM61980.1	MAB_1897c	63.1878	63.812	45.5292	49.6157	33.2313	33.4749	-1.3379	-0.419968	0.001458	0.003878	-1.90307	-0.92833	3.762e-11	1.346e-10	Probable high-affinity nickel-transporter NicT
CAM61981.1	MAB_1898	27.1827	33.0733	24.2822	25.6081	12.1057	11.0872	-1.21843	-0.285028	0.139293	0.206587	-2.61853	-1.38876	2.696e-10	8.941e-10	Probable cobalamin biosynthesis protein CobD
CAM61982.1	MAB_1899c	32.4285	25.2913	18.2117	18.7488	15.9035	19.8291	-1.54457	-0.627206	0.001819	0.004735	-1.58711	-0.666405	0.00105	0.001822	Conserved hypothetical protein
CAM61983.1	MAB_1900c	30.9978	26.8477	22.0564	18.5201	26.3476	22.6009	-1.40881	-0.494482	0.006308	0.0140938	-1.17787	-0.236177	0.182596	0.22497	Putative low molecular weight protein tyrosine phosphatase
CAM61984.1	MAB_1901c	52.9347	50.1936	36.8281	40.6986	49.1348	55.2229	-1.33041	-0.411876	0.007581	0.0167114	1.0169	0.0241761	0.871902	0.893877	Conserved hypothetical protein (hydrolase?)
CAM61985.1	MAB_1902	21.9369	23.1513	22.2587	15.0905	14.4793	17.2705	-1.19677	-0.259144	0.211689	0.292934	-1.41587	-0.501685	0.0191477	0.0279039	Putative aminotransferase CobC
CAM61986.1	MAB_1903	72.0103	72.9558	43.5057	48.2438	35.6049	36.4599	-1.58447	-0.664	4.032e-07	1.995e-06	-2.01029	-1.0074	1.928e-13	8.131e-13	Conserved hypothetical protein
CAM61987.1	MAB_1904	56.273	65.5629	41.8869	40.6986	31.8071	35.8203	-1.48263	-0.568161	0.0001631	0.0005278	-1.80634	-0.85307	4.147e-08	1.142e-07	Conserved hypothetical protein
CAM61988.1	MAB_1905	84.8863	89.6869	64.955	62.4197	45.3369	53.9436	-1.37175	-0.456019	0.001298	0.003495	-1.75449	-0.81105	2.711e-08	7.611e-08	Putative phosphoglycerate mutase
CAM61989.1	MAB_1906	64.3801	63.6174	39.8633	41.3845	25.1608	24.3066	-1.57567	-0.655968	6.077e-05	0.0002138	-2.58592	-1.37068	5.207e-15	2.406e-14	Pyridoxamine 5'-phosphate oxidase-related
CAM61990.1	MAB_1907	15.2605	12.6457	13.9623	16.0051	13.2925	26.0123	1.07666	0.106565	0.694644	0.764777	1.42314	0.509076	0.0553262	0.0747717	Conserved hypothetical protein
CAM61991.1	MAB_1908c	12.3991	13.4239	7.28467	5.94474	6.40888	8.31542	-1.9431	-0.958364	0.0002968	0.0009176	-1.74395	-0.802361	0.002111	0.003511	Conserved hypothetical protein
CAM61992.1	MAB_1909c	7.39179	6.22556	4.24939	3.88694	5.93415	5.97005	-1.64965	-0.722156	0.0285446	0.0533118	-1.13161	-0.17838	0.559432	0.608984	Probable methanol dehydrogenase transcriptional regulatory protein MoxR3
CAM61993.1	MAB_1910c	1.90756	2.52913	4.24939	2.05779	3.79786	4.90397	1.42899	0.514999	0.286582	0.376646	1.94232	0.957783	0.0400893	0.055413	Conserved hypothetical protein
CAM61994.1	MAB_1911c	9.29934	11.2838	6.27291	4.34423	2.37366	4.47753	-1.92945	-0.948187	0.002569	0.006457	-2.96111	-1.56614	8.694e-06	1.911e-05	Conserved hypothetical protein
CAM61995.1	MAB_1912c	20.9831	15.953	7.68938	6.85931	4.27259	2.77181	-2.49185	-1.31722	5.527e-07	2.678e-06	-5.19276	-2.3765	2.356e-13	9.877e-13	Conserved hypothetical protein
CAM61996.1	MAB_1913	68.9105	72.5667	74.2632	79.568	67.8867	56.9287	1.08354	0.115749	0.421108	0.513898	-1.13969	-0.188641	0.19878	0.242521	Conserved hypothetical protein (ribonuclease?)
CAM61997.1	MAB_1914c	161.189	150.581	69.6091	59.2187	40.3522	39.6582	-2.40992	-1.26898	3.408e-14	3.675e-13	-3.89058	-1.95999	2.545e-29	2.729e-28	Probable adenylate cyclase
CAM61998.1	MAB_1915	1256.13	1269.43	794.029	819.23	863.063	886.339	-1.56591	-0.647002	4.679e-06	1.96e-05	-1.44354	-0.529613	0.0001776	0.000337	Probable fatty-acid-coa ligase FadD
CAM61999.1	MAB_1916c	922.543	631.7	1344.43	1378.04	2346.36	2400.38	1.75227	0.809225	2.24e-06	9.845e-06	3.05519	1.61126	4.119e-21	2.806e-20	3-methyl-2-oxobutanoate hydroxymethyltransferase
CAM62000.1	MAB_1917	264.674	243.186	94.4984	85.97	56.2558	60.7665	-2.80227	-1.4866	7.998e-26	2.059e-24	-4.32214	-2.11175	5.939e-47	1.365e-45	Conserved hypothetical protein
CAM62001.1	MAB_1918	247.267	269.839	465.814	469.634	391.179	360.975	1.80518	0.85214	7.452e-10	5.083e-09	1.45045	0.536501	0.0001128	0.0002188	Conserved hypothetical protein (possible hydrolase)
CAM62002.1	MAB_1919	268.489	303.69	220.968	231.387	163.071	163.75	-1.2691	-0.343803	0.013107	0.0269708	-1.75511	-0.811563	7.043e-09	2.059e-08	Conserved hypothetical protein (possible hydrolase)
CAM62003.1	MAB_1920	410.363	473.142	379.005	370.174	319.732	287.415	-1.18051	-0.239412	0.107842	0.167012	-1.45777	-0.543768	0.0002749	0.0005106	Probable glutamine synthetase
CAM62004.1	MAB_1921	221.515	209.334	352.902	560.634	462.152	444.342	2.11978	1.08391	4.535e-10	3.182e-09	2.10417	1.07325	6.811e-10	2.171e-09	Glutamate-ammonia-ligase adenylyltransferase GlnE
CAM62005.1	MAB_1922	165.719	145.522	236.954	336.106	357.236	375.473	1.84122	0.88066	7.394e-07	3.506e-06	2.35544	1.23599	3.306e-12	1.282e-11	Conserved hypothetical protein
CAM62006.1	MAB_1923c	578.944	788.895	1170.4	1741.81	2050.61	2448.15	2.12864	1.08993	9.927e-07	4.602e-06	3.28848	1.71742	1.22e-14	5.482e-14	Conserved hypothetical protein
CAM62007.1	MAB_1924	43.6354	48.2481	43.5057	49.6157	75.7198	92.3225	1.00711	0.0102163	0.949771	0.964679	1.82771	0.870039	2.325e-08	6.545e-08	Putative transcriptional regulator, MarR family
CAM62008.1	MAB_1925	353.137	385.401	2847.3	2311.36	2452.7	1773.32	6.98378	2.80401	4.733e-56	5.542e-54	5.72071	2.51619	1.892e-45	4.062e-44	Conserved hypothetical protein
CAM62009.1	MAB_1926	110.877	119.647	598.153	550.117	545.23	448.393	4.97539	2.31481	4.008e-60	6.16e-58	4.3022	2.10508	7.731e-50	1.991e-48	Putative transcriptional regulatory protein PrrA
CAM62010.1	MAB_1927	78.9252	81.905	213.886	192.061	218.377	195.732	2.52451	1.336	7.096e-21	1.312e-19	2.56707	1.36012	1.51e-21	1.064e-20	Putative sensor-type histidine kinase PrrB
CAM62011.1	MAB_1928c	27.1827	24.3186	24.2822	21.2639	18.9893	20.2555	-1.1206	-0.164275	0.371998	0.465755	-1.30258	-0.381371	0.0443407	0.0609638	Conserved hypothetical protein
CAM62012.1	MAB_1929	86.317	88.7142	52.8139	61.2765	31.8071	36.0335	-1.54084	-0.623713	1.465e-05	5.706e-05	-2.57329	-1.36361	7.51e-19	4.439e-18	Conserved hypothetical protein
CAM62013.1	MAB_1930c	114.215	111.865	59.8962	75.2238	55.781	53.7304	-1.68054	-0.748929	5.992e-06	2.483e-05	-2.06385	-1.04534	5.24e-10	1.684e-09	Conserved hypothetical integral membrane protein
CAM62014.1	MAB_1931c	45.3045	41.0498	63.9432	81.1685	141.47	143.068	1.67806	0.746793	1.503e-06	6.78e-06	3.30845	1.72615	1.82e-30	2.058e-29	Conserved hypothetical integral membrane protein
CAM62015.1	MAB_1932c	543.177	475.477	763.069	956.188	1423.25	1256.69	1.68809	0.755395	2.591e-06	1.13e-05	2.63192	1.39612	3.245e-18	1.836e-17	Probable chaperone protein HchA (Hsp31)
CAM62016.1	MAB_1933c	898.698	1020.6	782.698	769.615	553.538	494.448	-1.23734	-0.307237	0.0300395	0.0557067	-1.83411	-0.875081	7.503e-10	2.384e-09	Probable glutamine synthetase, type I (GlnA1)
CAM62017.1	MAB_1934	42.6816	45.9135	40.268	34.2966	42.7259	40.9375	-1.18661	-0.246844	0.149087	0.218543	-1.06292	-0.0880374	0.604518	0.651692	Conserved hypothetical protein
CAM62018.1	MAB_1935	20.7447	12.062	19.4258	19.2061	20.6509	24.3066	1.19916	0.262028	0.242113	0.327389	1.3989	0.484294	0.0286565	0.0405912	Putative drug resistance transporter
CAM62019.1	MAB_1936	40.774	42.8007	35.614	36.1257	21.3629	29.637	-1.16681	-0.222572	0.197437	0.276874	-1.62961	-0.704524	9.759e-05	0.0001909	Conserved hypothetical protein
CAM62020.1	MAB_1937	39.3434	42.9953	28.3293	30.8669	20.4135	22.8141	-1.3962	-0.48151	0.008952	0.0193682	-1.90363	-0.92875	1.448e-06	3.43e-06	Putative peptide monooxygenase
CAM62021.1	MAB_1938c	27.898	28.7932	43.3033	39.784	80.9418	79.5295	1.46651	0.552385	0.001801	0.004696	2.82456	1.49803	1.171e-18	6.826e-18	Putative transcriptional regulator, TetR family
CAM62022.1	MAB_1939	56.9883	54.8627	47.9574	40.4699	46.7611	59.274	-1.26045	-0.333942	0.0494528	0.0863055	-1.05078	-0.0714643	0.670668	0.713464	Probable cytochrome P450
CAM62023.1	MAB_1940c	397.964	416.14	411.179	405.614	483.04	476.538	1.00267	0.003849	0.977781	0.986203	1.17765	0.235906	0.0873265	0.114526	Conserved hypothetical protein
CAM62024.1	MAB_1942c	327.623	244.159	300.897	298.151	308.101	312.361	1.04983	0.0701537	0.643471	0.719225	1.08739	0.120863	0.425281	0.478502	Probable lipoic acid synthetase LipA
CAM62025.1	MAB_1943c	437.308	272.368	305.147	326.732	438.178	497.646	-1.12216	-0.166275	0.352722	0.444791	1.32004	0.400577	0.0246917	0.035352	Probable lipoyltransferase LipB
CAM62026.1	MAB_1944c	286.134	272.757	255.975	236.646	185.62	175.477	-1.13202	-0.178905	0.168638	0.243215	-1.54725	-0.62971	1.665e-06	3.923e-06	Conserved hypothetical protein
CAM62027.1	MAB_1945c	1034.13	1144.53	1185.99	1025.7	1091.17	926.636	1.01512	0.0216433	0.885104	0.916988	-1.08028	-0.111411	0.457269	0.509492	Probable dihydrolipoamide succinyltransferase
CAM62028.1	MAB_1946	2.86134	1.36184	3.43998	2.28644	0.712098	2.34538	1.42082	0.506727	0.319225	0.410873	-1.2826	-0.359072	0.530722	0.581312	Conserved hypothetical protein
CAM62029.1	MAB_1947	32.4285	24.7077	75.4773	82.0831	109.663	101.491	2.78498	1.47766	2.097e-21	4.013e-20	3.73387	1.90067	3.313e-35	4.878e-34	Conserved hypothetical protein
CAM62030.1	MAB_1948c	517.663	638.12	575.084	531.368	605.996	556.494	-1.04545	-0.0641296	0.667165	0.740367	1.00446	0.006426	0.965629	0.970959	Probable cytosol aminopeptidase (leucyl aminopeptidase?)
CAM62031.1	MAB_1949	186.941	255.637	165.119	163.938	129.127	114.71	-1.3478	-0.430611	0.005183	0.0118623	-1.82009	-0.864009	2.96e-08	8.286e-08	Probable aminomethyltransferase/Glycine cleavage system T protein
CAM62032.1	MAB_1950	309.263	324.313	521.461	394.41	1047.26	1097.64	1.44618	0.53225	0.0003719	0.001124	3.38443	1.75891	2.599e-32	3.269e-31	Probable branched-chain amino acid aminotransferase (IlvE)
CAM62033.1	MAB_1951c	80.1174	89.8815	96.3196	70.6509	141.233	166.735	-1.01716	-0.0245504	0.897239	0.924884	1.81017	0.856126	4.703e-06	1.061e-05	Conserved hypothetical protein (phosphoesterase?)
CAM62034.1	MAB_1952c	31.7131	33.0733	26.9128	27.6659	22.5498	23.0273	-1.18975	-0.250658	0.111458	0.171565	-1.4223	-0.508229	0.001925	0.003224	Cobalamin synthase CobS
CAM62035.1	MAB_1953c	128.522	115.951	128.494	140.387	159.035	166.948	1.10171	0.139739	0.314897	0.405941	1.33891	0.421059	0.002314	0.003833	Probable nicotinate-nucleotide--dimethylbenzimidazole phosphoribosyltransferase CobT
CAM62036.1	MAB_1954c	113.023	95.9125	67.7879	66.3067	64.8009	69.9348	-1.54829	-0.630675	6.114e-05	0.0002148	-1.53917	-0.622149	8.023e-05	0.0001587	Putative cobinamide kinase/cobinamide phosphate guanylyltransferase CobU
CAM62037.1	MAB_1955c	281.603	252.135	195.27	195.948	213.155	211.297	-1.36088	-0.444537	0.001313	0.003528	-1.25438	-0.326978	0.0179798	0.0263247	Conserved hypothetical protein
CAM62038.1	MAB_1956	20.9831	21.984	25.9011	23.093	30.1455	24.0934	1.14147	0.190891	0.339228	0.431872	1.25313	0.325531	0.101291	0.131161	Probable glycerate kinase
CAM62039.1	MAB_1957	392.957	361.666	777.841	783.791	1192.53	1415.75	2.0711	1.0504	9.292e-11	7.052e-10	3.46041	1.79094	1.797e-28	1.857e-27	Conserved hypothetical protein
CAM62040.1	MAB_1958c	171.203	169.841	255.571	248.078	386.195	386.987	1.4777	0.563356	0.0001065	0.0003571	2.26755	1.18114	2.84e-16	1.418e-15	Conserved hypothetical protein
CAM62041.1	MAB_1959	130.429	124.317	158.644	168.51	165.207	159.059	1.28485	0.361601	0.008006	0.0175777	1.27413	0.349517	0.0105255	0.0158835	Probable adenosine kinase CbhK
CAM62042.1	MAB_1960c	309.263	346.88	291.994	296.551	177.55	162.897	-1.11763	-0.160436	0.262382	0.350745	-1.93405	-0.951623	5.751e-11	2.023e-10	Probable asparagine synthetase AsnB
CAM62043.1	MAB_1961	1525.57	1380.52	1078.94	992.314	1003.82	1001.48	-1.4015	-0.486976	0.0004218	0.001263	-1.44825	-0.534306	0.0001102	0.0002143	Probable cytochrome c oxidase subunit 2 precursor
CAM62044.1	MAB_1962	423.001	384.623	278.436	248.307	212.205	233.258	-1.52835	-0.611976	1.974e-05	7.497e-05	-1.80765	-0.854113	3.076e-09	9.302e-09	Probable cytochrome c oxidase polypeptide 4
CAM62045.1	MAB_1963	728.925	794.148	1057.09	1023.87	1097.34	945.399	1.3656	0.449535	0.002533	0.006378	1.3398	0.422021	0.004601	0.007326	Putative membrane protein, MmpS family
CAM62046.1	MAB_1964	99.193	120.037	122.221	107.691	89.2497	95.0943	1.04545	0.0641263	0.684815	0.756496	-1.19405	-0.255859	0.109466	0.140783	Conserved hypothetical protein
CAM62047.1	MAB_1965c	35.7667	35.9915	45.9339	45.9574	51.0337	56.0758	1.28016	0.356324	0.049786	0.0867464	1.49526	0.580397	0.00128	0.002196	Conserved hypothetical protein (pyridoxamine 5'-phosphate oxidase?)
CAM62048.1	MAB_1966c	3122.67	3359.27	3644.16	3682.99	3964.49	3507.19	1.13017	0.176534	0.172746	0.248121	1.1523	0.204519	0.114222	0.146174	Probable ubiquinol-cytochrome c reductase cytochrome b subunit
CAM62049.1	MAB_1967c	2397.08	2118.44	2325.63	2245.51	2668.71	2424.48	1.01276	0.0182915	0.891659	0.921503	1.12819	0.174012	0.194984	0.238481	Probable ubiquinol-cytochrome c reductase iron-sulfur subunit (Rieske iron-sulfur protein)
CAM62050.1	MAB_1968c	1970.98	1765.92	2011.18	1909.4	2443.21	2257.53	1.04978	0.0700925	0.601144	0.681676	1.25833	0.331511	0.0133817	0.0199428	Probable ubiquinol-cytochrome c reductase cytochrome c subunit
CAM62051.1	MAB_1969c	1978.14	1765.14	2078.16	2030.58	2552.64	2498.04	1.09836	0.135356	0.310849	0.401564	1.35001	0.43297	0.001182	0.002036	Probable cytochrome c oxidase subunit III
CAM62052.1	MAB_1970	76.0639	80.9323	96.9266	94.4298	143.844	121.533	1.21716	0.283516	0.0872304	0.139285	1.68371	0.751646	4.608e-06	1.04e-05	Anthranilate phosphoribosyltransferase TrpD
CAM62053.1	MAB_1971c	32.6669	39.6879	31.7693	33.8393	42.7259	46.9075	-1.11373	-0.155402	0.396853	0.490876	1.23117	0.300027	0.0936143	0.122056	Probable DNA polymerase III epsilon subunit
CAM62054.1	MAB_1972c	30.7594	28.7932	52.8139	43.6709	57.4426	49.4661	1.63229	0.706901	9.131e-05	0.0003093	1.79443	0.843524	2.8e-06	6.465e-06	Conserved hypothetical protein (methyltransferase?)
CAM62055.1	MAB_1973	14.0682	14.9802	9.51054	8.68846	8.54518	10.4476	-1.5944	-0.673017	0.004058	0.009627	-1.52325	-0.60715	0.009522	0.0144533	Conserved hypothetical protein
CAM62056.1	MAB_1974	577.275	639.871	398.633	383.207	279.38	262.256	-1.55818	-0.639862	1.44e-06	6.515e-06	-2.25178	-1.17107	2.172e-18	1.248e-17	Putative secreted protein
CAM62057.1	MAB_1975	53.6501	62.4501	30.5552	23.3217	15.9035	18.1234	-2.14983	-1.10422	1.333e-08	7.832e-08	-3.40931	-1.76948	1.697e-17	9.19e-17	Conserved hypothetical protein
CAM62058.1	MAB_1976	72.7256	70.2321	79.322	77.0529	66.4625	65.4573	1.09606	0.132325	0.34413	0.436756	-1.08237	-0.114197	0.422297	0.475254	Conserved hypothetical protein (glycosyl transferase?)
CAM62059.1	MAB_1977	51.5041	46.108	34.6022	26.5227	26.1103	30.2767	-1.57782	-0.657932	0.0002917	0.000904	-1.71594	-0.779002	2.382e-05	4.991e-05	Putative methyltransferase
CAM62060.1	MAB_1978c	657.392	700.181	455.494	436.252	342.994	309.59	-1.52286	-0.606779	2.914e-06	1.264e-05	-2.08411	-1.05943	4.915e-16	2.42e-15	Probable long-chain-fatty-acid--CoA ligase FadD
CAM62061.1	MAB_1979	30.5209	32.4896	18.414	20.5779	15.9035	14.9251	-1.62438	-0.699892	0.0003145	0.0009686	-2.04988	-1.03554	3.602e-07	9.039e-07	Conserved hypothetical protein
CAM62062.1	MAB_1980c	27.1827	28.5987	22.2587	24.6935	11.8683	14.0723	-1.19373	-0.255478	0.167015	0.241298	-2.14232	-1.09918	9.89e-08	2.626e-07	Conserved hypothetical protein
CAM62063.1	MAB_1981	55.0807	61.8665	39.4586	38.6408	37.7412	37.0996	-1.50306	-0.5879	0.0001481	0.000483	-1.56968	-0.65047	3.286e-05	6.796e-05	Conserved hypothetical protein
CAM62064.1	MAB_1982	101.339	93.1888	65.3597	55.3318	48.8974	48.8264	-1.60037	-0.678405	3.854e-06	1.637e-05	-1.98393	-0.988363	5.203e-11	1.839e-10	Putative arsenite-transporting ATPase
CAM62065.1	MAB_1983	25.752	26.6532	22.2587	30.4096	17.3277	18.763	-1.00483	-0.006945	0.969875	0.98024	-1.45003	-0.536087	0.006075	0.009478	Conserved hypothetical protein
CAM62066.1	MAB_1984	322.616	314.974	332.06	298.837	318.783	295.73	-1.00957	-0.0137412	0.918035	0.941321	-1.03773	-0.0534339	0.689468	0.730934	Probable 1-acylglycerol-3-phosphate O-acyltransferase
CAM62067.1	MAB_1985	200.77	179.179	209.839	187.945	199.388	197.438	1.05202	0.0731574	0.58743	0.6689	1.04754	0.0670022	0.61979	0.664949	Conserved hypothtical membrane protein
CAM62068.1	MAB_1986	38.628	40.4661	30.9599	37.2689	30.6202	28.9974	-1.16697	-0.222769	0.190742	0.268788	-1.33033	-0.411785	0.0179138	0.0262359	Conserved hypothetical protein
CAM62069.1	MAB_1987	2057.54	1769.42	2625.52	2371.72	4165.3	4102.7	1.30641	0.385611	0.00511	0.0117264	2.16121	1.11184	6.455e-16	3.155e-15	Probable 3-deoxy-D-arabino-heptulosonate 7-phosphate synthase AroG
CAM62070.1	MAB_1988c	183.602	162.254	200.936	214.468	303.117	319.611	1.20407	0.267917	0.050696	0.0880377	1.80787	0.854288	3.262e-10	1.069e-09	Probable serine/threonine protein kinase
CAM62071.1	MAB_1989c	77.4945	74.3176	24.2822	21.4925	20.4135	18.3366	-3.30682	-1.72544	3.732e-16	4.868e-15	-3.91616	-1.96944	1.223e-19	7.597e-19	Hypothetical protein
CAM62072.1	MAB_1990	11.6838	14.2021	11.1294	12.1181	10.9188	10.0211	-1.12591	-0.171098	0.493627	0.584837	-1.24865	-0.320365	0.210824	0.256197	Conserved hypothetical protein
CAM62073.1	MAB_1991c	132.575	132.877	115.138	114.55	79.5176	80.5956	-1.15559	-0.208629	0.126308	0.190492	-1.65718	-0.728728	1.932e-07	4.968e-07	Conserved hypothetical protein
CAM62074.1	MAB_1992c	62.9494	69.0648	54.4327	54.4172	34.1807	41.1507	-1.21697	-0.283289	0.0404553	0.0727191	-1.75038	-0.807669	2.873e-08	8.051e-08	Probable polyprenyl synthetase
CAM62075.1	MAB_1993	78.4483	68.2866	123.637	128.04	133.4	139.23	1.72292	0.784855	7.972e-07	3.755e-06	1.86899	0.90226	1.334e-08	3.823e-08	Probable 5,10-methylenetetrahydrofolate reductase
CAM62076.1	MAB_1994c	72.0103	67.3138	56.8609	56.475	61.9526	51.385	-1.22573	-0.29364	0.046633	0.0821716	-1.2307	-0.299482	0.0433756	0.0596869	Probable conserved lipoprotein LppM
CAM62077.1	MAB_1995c	37.9127	32.2951	23.0681	24.4649	18.0398	13.859	-1.46835	-0.554194	0.002742	0.006816	-2.19686	-1.13544	1.133e-08	3.271e-08	Conserved hypothetical protein (acetyltransferase?)
CAM62078.1	MAB_1996	703.412	683.255	721.79	778.989	1179.23	1374.39	1.08221	0.113977	0.464668	0.556968	1.84241	0.881592	1.436e-08	4.109e-08	Conserved hypothetical transmembrane protein
CAM62079.1	MAB_1997	533.162	491.819	570.228	546.458	680.766	753.932	1.09064	0.125169	0.371071	0.464831	1.40149	0.486958	0.0004893	0.0008844	Protein MraZ
CAM62080.1	MAB_1998	571.314	407.385	531.781	514.906	582.259	543.487	1.07051	0.0983017	0.534491	0.623192	1.15122	0.20316	0.199117	0.242871	S-adenosyl-methyltransferase MraW
CAM62081.1	MAB_1999	451.137	435.4	613.936	610.707	624.273	539.649	1.38196	0.466716	0.0008302	0.002337	1.31247	0.392289	0.005003	0.007937	Conserved hypothetical protein
CAM62082.1	MAB_2000	503.834	444.544	579.334	540.056	504.64	492.316	1.18244	0.241771	0.0803798	0.129822	1.05255	0.0738892	0.593762	0.641081	Probable penicillin-binding membrane protein PbpB
CAM62083.1	MAB_2001	108.254	112.06	103.2	95.3444	79.5176	69.9348	-1.10903	-0.149294	0.325477	0.41674	-1.47932	-0.564933	0.0002612	0.0004876	UDP-N-acetylmuramyl-tripeptide synthetase MurE
CAM62084.1	MAB_2002	89.4168	108.947	99.7595	86.4273	60.291	58.6344	-1.06854	-0.0956435	0.560296	0.645929	-1.67743	-0.74625	9.88e-06	2.164e-05	UDP-N-acetylmuramoyl-tripeptide--D-alanyl-D-alanine ligase MurF
CAM62085.1	MAB_2003	172.157	182.681	133.148	138.787	95.1838	80.3824	-1.30794	-0.387296	0.005449	0.0124014	-2.03055	-1.02187	8.919e-13	3.604e-12	Phospho-N-acetylmuramoyl-pentapeptide-transferaseMurX
CAM62086.1	MAB_2004	135.675	139.881	109.068	128.269	72.1593	63.1119	-1.16576	-0.221277	0.133105	0.199091	-2.04396	-1.03137	1.386e-11	5.137e-11	UDP-N-acetylmuramoylalanine--D-glutamate ligase MurD
CAM62087.1	MAB_2005	203.155	205.054	236.145	204.407	174.227	143.281	1.08038	0.111541	0.42197	0.514823	-1.28807	-0.365212	0.009369	0.0142565	Putative cell division protein FtsW
CAM62088.1	MAB_2006	127.806	116.146	110.687	104.947	73.8209	69.9348	-1.12652	-0.171872	0.259639	0.34793	-1.69312	-0.759685	1.173e-06	2.812e-06	UDP-N-acetylglucosamine--N-acetylmuramyl-(pentapeptide) pyrophosphoryl-undecaprenol N-acetylglucosamine transferase MurG
CAM62089.1	MAB_2007	109.208	95.5234	88.8325	93.058	78.3308	67.8027	-1.12142	-0.165322	0.274931	0.363667	-1.39829	-0.483662	0.001671	0.002823	UDP-N-acetylmuramate--L-alanine ligase MurC
CAM62090.1	MAB_2008	53.6501	65.5629	52.4092	53.9599	33.706	30.2767	-1.13029	-0.176687	0.227863	0.311027	-1.88148	-0.911868	6.043e-09	1.778e-08	Putative cell division protein FtsQ
CAM62091.1	MAB_2009	831.457	960.876	1019.04	953.444	992.428	837.939	1.10009	0.13762	0.382997	0.47698	1.02036	0.0290838	0.853811	0.878093	Putative cell division protein FtsZ
CAM62092.1	MAB_2010	144.974	143.382	167.75	145.646	136.486	123.452	1.08992	0.124227	0.383214	0.477126	-1.11074	-0.151526	0.291968	0.341555	Conserved hypothetical protein
CAM62093.1	MAB_2011	41.4894	47.2753	52.2068	52.3594	38.2159	40.0846	1.17153	0.228398	0.218231	0.300464	-1.13823	-0.186789	0.325552	0.375749	Conserved hypothetical protein
CAM62094.1	MAB_2012	606.603	708.546	454.483	440.139	370.528	325.581	-1.47086	-0.556657	0.0001075	0.0003595	-1.89151	-0.91954	1.877e-10	6.314e-10	Conserved hypothetical protein
CAM62095.1	MAB_2013c	45.5429	48.0535	40.268	46.186	28.7213	25.5859	-1.08866	-0.122549	0.471635	0.563669	-1.73082	-0.791458	1.106e-05	2.407e-05	Conserved hypothetical protein
CAM62096.1	MAB_2014c	5.00734	5.25281	3.23763	4.57287	2.13629	2.77181	-1.32685	-0.408001	0.251561	0.338767	-2.06271	-1.04454	0.009584	0.0145391	Putative transcriptional regulator, ArsR
CAM62097.1	MAB_2015c	6.43801	7.00375	9.51054	5.94474	7.35835	5.11718	1.15653	0.209809	0.53618	0.624613	-1.08514	-0.11788	0.737783	0.772921	Conserved hypothetical protein
CAM62098.1	MAB_2016	34.0976	25.6804	39.2563	35.4398	29.9081	39.4449	1.26488	0.338996	0.0412008	0.0738184	1.17815	0.236526	0.159775	0.19888	Conserved hypothetical protein
CAM62099.1	MAB_2017	612.088	763.798	850.081	810.085	794.227	719.604	1.20577	0.269951	0.107062	0.166098	1.09921	0.136462	0.415605	0.468795	Hypothetical immunogenic protein antigen 84
CAM62100.1	MAB_2018	82.7403	85.0178	101.581	96.259	83.7902	82.7278	1.17948	0.238151	0.109661	0.169382	-1.00857	-0.012309	0.934907	0.943928	Hypothetical protein
CAM62101.1	MAB_2019	48.4043	48.6372	96.3196	141.988	123.193	116.842	2.45006	1.29281	1.307e-13	1.351e-12	2.47225	1.30583	7.921e-14	3.423e-13	Putative VanY-type carboxypeptidase
[truncated: 2,922 more rows]
[truncated: 5 more columns]

## Sheet: MSU-43085 (Diff. regulated)
MSU-43085 vs. DMSO
Locus name	gene	Fold change (FC)	Log2 (FC)	P-value	FDR p-value	Proposed Function
CAM60104.1	MAB_0001	-1.54021	-0.623125	2.919e-05	0.0001081	Chromosomal replication initiator protein DnaA
CAM60105.1	MAB_0002	-1.6701	-0.739935	3.074e-08	1.732e-07	DNA polymerase III, beta subunit (DnaN)
CAM60106.1	MAB_0003	-1.76788	-0.822021	3.285e-08	1.84e-07	6-phosphogluconate dehydrogenase Gnd
CAM60107.1	MAB_0004	-1.76095	-0.816353	8.236e-07	3.872e-06	DNA replication and repair protein RecF
CAM60110.1	MAB_0007	-2.03903	-1.02788	4.726e-12	4.078e-11	Hypothetical protein
CAM60111.1	MAB_0008	-3.39207	-1.76217	2.426e-05	9.065e-05	Hypothetical protein
CAM60112.1	MAB_0009	-1.69585	-0.762008	1.136e-05	4.507e-05	Hypothetical protein
CAM60121.1	MAB_0018c	6.11651	2.61271	1.263e-45	9.268e-44	Putative methyltransferase
CAM60129.1	MAB_0027c	1.6842	0.752066	8.152e-08	4.396e-07	Conserved hypothetical protein
CAM60146.1	MAB_0046	4.54747	2.18506	1.556e-07	8.096e-07	Probable PE family protein
CAM60147.1	MAB_0047	4.51371	2.17431	3.502e-25	8.698e-24	Probable PPE family protein
CAM60148.1	MAB_0048	2.94175	1.55667	1.759e-12	1.602e-11	Probable PE family protein
CAM60149.1	MAB_0049	3.57389	1.8375	9.162e-22	1.81e-20	ESAT-6-like protein
CAM60150.1	MAB_0050c	5.75538	2.52491	1.798e-11	1.462e-10	Conserved hypothetical protein
CAM60151.1	MAB_0051	2.70802	1.43724	0.0002654	0.0008267	Conserved hypothetical protein
CAM60160.1	MAB_0060	-2.81496	-1.49311	0.002499	0.006308	Possible nitrate/nitrite response transcriptional regulatory protein NarL (LuxR family)
CAM60162.1	MAB_0062	2.04009	1.02863	7.797e-09	4.734e-08	Pyridine nucleotide-disulphide oxidoreductase family
CAM60163.1	MAB_0063c	3.1836	1.67066	3.444e-20	5.922e-19	Conserved hypothetical protein
CAM60165.1	MAB_0065c	-1.51266	-0.59709	6.906e-06	2.833e-05	Probable acyl-CoA dehydrogenase (FadE)
CAM60167.1	MAB_0067	2.08715	1.06153	0.009688	0.0207245	Conserved hypothetical protein
CAM60168.1	MAB_0068	3.33079	1.73587	9.367e-24	2.153e-22	Putative transcriptional regulator, GntR family
CAM60169.1	MAB_0069	2.33476	1.22327	1.028e-18	1.627e-17	Major facilitator family transporter
CAM60172.1	MAB_0072c	4.52146	2.17679	2.005e-12	1.806e-11	Putative short chain dehydrogenase/reductase
CAM60174.1	MAB_0074c	1.96463	0.974259	0.0003496	0.001065	Putative (cyclohexanone) monooxygenase
CAM60176.1	MAB_0076	1.64952	0.722046	0.0134417	0.0275328	Putative 2,3-dihydroxybiphenyl 1,2-dioxygenase or glyoxalase/bleomycin resistance protein
CAM60177.1	MAB_0077	-1.71697	-0.779867	7.681e-05	0.0002636	Putative transcriptional regulator, IclR family
CAM60185.1	MAB_0085c	1.93341	0.951151	3.295e-06	1.415e-05	Putative transcriptional regulator
CAM60186.1	MAB_0086	5.74193	2.52154	3.801e-59	5.193e-57	Putative taurine dioxygenase
CAM60187.1	MAB_0087c	2.79279	1.48171	4.394e-16	5.687e-15	Probable alkaline phosphatase
CAM60194.1	MAB_0094c	2.94806	1.55976	1.278e-24	3.08e-23	Probable methionine aminopeptidase, type I (MAP)
CAM60204.1	MAB_0104	-1.904	-0.92903	4.942e-10	3.452e-09	Probable enoyl-CoA hydratase/isomerase
CAM60208.1	MAB_0108c	1.62776	0.70289	4.137e-05	0.0001494	Hypothetical protein
CAM60209.1	MAB_0109c	-1.59521	-0.673746	3.997e-07	1.979e-06	Putative copper resistance protein, CopC family
CAM60216.1	MAB_0116	1.92911	0.947936	0.0158489	0.0318923	Hypothetical protein
CAM60218.1	MAB_0118c	1.578	0.658098	2.124e-06	9.393e-06	Probable superoxide dismutase (Mn)
CAM60219.1	MAB_0119c	-3.96853	-1.9886	3.591e-22	7.483e-21	Hypothetical protein
CAM60220.1	MAB_0120	2.09626	1.06782	7.955e-16	1.001e-14	Probable peptide methionine sulfoxide reductase
CAM60221.1	MAB_0121	2.00003	1.00002	1.15e-09	7.687e-09	Rhodanese-like protein
CAM60227.1	MAB_0127c	-2.15758	-1.10941	5.473e-12	4.69e-11	Possible bacterioferritin BfrB
CAM60228.1	MAB_0128c	-1.75436	-0.810944	4.176e-05	0.0001504	Possible transcriptional regulator
CAM60229.1	MAB_0129c	-1.70799	-0.772304	0.0003519	0.00107	Abortive infection protein
CAM60245.1	MAB_0145c	1.57439	0.654794	0.0001842	0.0005886	Probable transcriptional regulator, TetR family
CAM60246.1	MAB_0146	1.78196	0.833468	8.113e-08	4.38e-07	Putative magnesium transport MgtC family protein
CAM60249.1	MAB_0149c	1.87232	0.904828	8.194e-09	4.932e-08	Hypothetical protein
CAM60255.1	MAB_0155	-3.14046	-1.65098	7.784e-23	1.694e-21	Conserved hypothetical protein
CAM60256.1	MAB_0156c	-3.04033	-1.60423	2.134e-29	7.188e-28	Iron-sulfur cluster-binding protein, RIESKE family
CAM60262.1	MAB_0162c	2.01914	1.01374	2.339e-08	1.327e-07	Conserved hypothetical protein
CAM60263.1	MAB_0163c	2.74377	1.45616	2.507e-10	1.802e-09	Probable phosphotransferase
CAM60264.1	MAB_0164	-2.43475	-1.28377	6.346e-18	9.316e-17	Probable short chain dehydrogenase/reductase
CAM60269.1	MAB_0169c	2.06885	1.04883	3.446e-12	3.01e-11	Putative exported repetitive protein precursor
CAM60275.1	MAB_0175	1.73137	0.791917	3.824e-07	1.901e-06	Antigen 85-C precursor
CAM60278.1	MAB_0178	2.13991	1.09755	5.165e-15	6.062e-14	Hypothetical cutinase precursor
CAM60279.1	MAB_0179	-1.59598	-0.674446	1.636e-05	6.321e-05	Probable fatty-acid-CoA ligase FadD
CAM60280.1	MAB_0180	-1.82489	-0.867807	6.218e-10	4.295e-09	Polyketide synthase PKS13
CAM60281.1	MAB_0181	-1.60394	-0.681617	1.02e-05	4.084e-05	Propionyl-CoA carboxylase, beta subunit (PccB)
CAM60282.1	MAB_0182c	3.41998	1.77399	2.376e-18	3.651e-17	Hypothetical protein
CAM60284.1	MAB_0184c	1.70601	0.770624	0.0166301	0.0332602	Hypothetical protein
CAM60295.1	MAB_0195c	2.36098	1.23938	0.005091	0.0117035	Putative hydrolase, alpha/beta hydrolase fold
CAM60307.1	MAB_0207c	1.73906	0.798309	1.101e-07	5.793e-07	Probable quinone oxidoreductase
CAM60308.1	MAB_0208	-1.85958	-0.894978	2.43e-05	9.074e-05	Putative MarR-family transcriptional regulator
CAM60309.1	MAB_0209	1.76305	0.818074	9.335e-06	3.754e-05	Hypothetical protein
CAM60312.1	MAB_0212	1.55151	0.63367	0.006172	0.0138279	Conserved hypothetical protein
CAM60313.1	MAB_0213c	2.7866	1.47851	1.282e-29	4.347e-28	Conserved hypothetical protein
CAM60315.1	MAB_0215	1.9553	0.967387	8.986e-12	7.49e-11	Possible transcriptional regulator
CAM60317.1	MAB_0217c	-1.734	-0.794107	7.342e-08	3.977e-07	Probable cysteine desulfurase
CAM60318.1	MAB_0218c	-1.77307	-0.826249	1.345e-08	7.893e-08	Conserved hypothetical protein
CAM60319.1	MAB_0219	3.63013	1.86002	1.675e-33	7.422e-32	Conserved hypothetical protein
CAM60320.1	MAB_0220c	1.62951	0.704438	4.148e-07	2.046e-06	Putative phenylalanine aminotransferase
CAM60324.1	MAB_0224	4.60103	2.20196	3.102e-07	1.557e-06	Hypothetical protein
CAM60326.1	MAB_0226	3.30168	1.7232	0.006279	0.0140425	Hypothetical protein
CAM60342.1	MAB_0242	-2.7544	-1.46174	1.208e-08	7.147e-08	Hypothetical protein
CAM60343.1	MAB_0243	-2.31545	-1.21129	2.519e-13	2.528e-12	Hypothetical protein
CAM60344.1	MAB_0244	-1.66083	-0.731909	7.852e-06	3.202e-05	Hypothetical protein
CAM60346.1	MAB_0246	1.68971	0.756777	0.005048	0.0116347	Hypothetical protein
CAM60349.1	MAB_0249	18.2472	4.1896	1.315e-15	1.625e-14	Conserved hypothetical protein
CAM60351.1	MAB_0251	-1.69307	-0.759643	0.003968	0.009451	Hypothetical protein
CAM60352.1	MAB_0252	-2.07038	-1.0499	2.393e-09	1.54e-08	Conserved hypothetical protein
CAM60353.1	MAB_0253	-1.75008	-0.80742	0.001365	0.003648	Hypothetical protein
CAM60355.1	MAB_0255	-1.62874	-0.703756	6.177e-07	2.972e-06	Putative acyl-CoA dehydrogenase
CAM60356.1	MAB_0256c	-1.50347	-0.588297	0.0112365	0.0236665	Conserved hypothetical protein
CAM60358.1	MAB_0258c	-1.84657	-0.884849	3.782e-09	2.382e-08	Putative dihydropicolinate reductase
CAM60359.1	MAB_0259c	-1.50957	-0.594136	0.00561	0.0127083	Putative short-chain dehydrogenase/reductase
CAM60360.1	MAB_0260	1.9227	0.943131	1.761e-05	6.752e-05	Probable transcriptional regulator, TetR
CAM60371.1	MAB_0271	-1.57004	-0.650802	0.0005503	0.001601	Hypothetical protein
CAM60376.1	MAB_0276	3.35348	1.74566	2.671e-26	7.025e-25	Probable cytochrome P450
CAM60378.1	MAB_0278c	-2.03175	-1.02272	0.0001862	0.0005945	Putative glutamyl-tRNA synthetase or glutamyl-Q tRNA(Asp) synthetase
CAM60379.1	MAB_0279c	-1.61089	-0.687861	4.795e-05	0.0001714	Probable DNA ligase LigC
CAM60380.1	MAB_0280	-1.61011	-0.687162	0.000391	0.001177	Conserved hypothetical protein
CAM60389.1	MAB_0289	1.82267	0.866054	0.005773	0.0130169	Conserved hypothetical protein
CAM60390.1	MAB_0290	2.48597	1.31381	2.689e-05	0.0001002	Probable 3-carboxymuconate cycloisomerase (PcaB)
CAM60392.1	MAB_0292c	1.854	0.890645	0.003981	0.009471	Putative ISXo8 transposase
CAM60393.1	MAB_0294	2.39039	1.25725	1.237e-05	4.88e-05	Putative carboxylesterase, type B
CAM60400.1	MAB_0301	3.46872	1.7944	2.944e-25	7.388e-24	Putative carboxylesterase
CAM60401.1	MAB_0302	3.84271	1.94212	1.298e-31	4.948e-30	Putative monooxygenase
CAM60402.1	MAB_0303	3.16156	1.66064	1.131e-19	1.905e-18	Putative dioxygenase (1H-3-hydroxy-4-oxoquinaldine 2,4-dioxygenase)
CAM60403.1	MAB_0304	3.11735	1.64032	2.128e-06	9.394e-06	Hypothetical protein
CAM60406.1	MAB_0307c	-2.06452	-1.0458	9.942e-06	3.991e-05	Hypothetical protein
CAM60407.1	MAB_0308c	1.71265	0.776229	0.00252	0.006352	Hypothetical protein
CAM60409.1	MAB_0310c	1.61232	0.689139	5.456e-05	0.0001936	Putative cyclopropane-fatty-acyl-phospholipid synthase
CAM60411.1	MAB_0312c	-2.36383	-1.24113	5.176e-10	3.595e-09	Enolase (Eno)
CAM60412.1	MAB_0313c	-1.75745	-0.813485	0.0003469	0.001058	Putative aminoglycoside phosphotransferase
CAM60415.1	MAB_0316	-1.84326	-0.882259	0.001521	0.004032	Probable enoyl-CoA hydratase
CAM60423.1	MAB_0324c	1.83072	0.872415	3.204e-10	2.277e-09	Putative Mur ligase family protein
CAM60424.1	MAB_0325c	5.20191	2.37904	1.3e-51	1.163e-49	Hypothetical protein
CAM60426.1	MAB_0327	-1.64903	-0.721621	0.0001773	0.0005679	Possible aminoglycoside phosphotransferase
CAM60427.1	MAB_0328	-2.10431	-1.07335	1.636e-15	1.981e-14	Putative acyl-CoA dehydrogenase
CAM60428.1	MAB_0329	-1.7042	-0.769098	1.983e-07	1.019e-06	DNA polymerase III, epsilon subunit (DnaQ)
CAM60430.1	MAB_0331c	-2.5005	-1.32222	0.00756	0.0166807	30S ribosomal protein S18.2
CAM60436.1	MAB_0337c	-1.50629	-0.591001	5.688e-05	0.000201	Probable 2-isopropylmalate synthase (LeuA)
CAM60438.1	MAB_0339	-1.56732	-0.648295	0.003015	0.007409	Hypothetical protein
CAM60440.1	MAB_0341	-1.56766	-0.648615	0.0237125	0.0452534	Putative transcriptional regulator, TetR family
CAM60447.1	MAB_0348	-1.75737	-0.813421	9.875e-05	0.0003329	Hypothetical conserved TPR domain protein
CAM60448.1	MAB_0349c	-2.42217	-1.2763	8.527e-09	5.127e-08	Putative hydrolase, alpha/beta fold
CAM60450.1	MAB_0351	1.63655	0.710657	7.425e-07	3.518e-06	Catalase
CAM60452.1	MAB_0353	-1.58573	-0.665144	1.645e-05	6.351e-05	Conserved hypothetical protein
CAM60456.1	MAB_0357c	3.60704	1.85081	1.767e-12	1.603e-11	Conserved hypothetical protein
CAM60459.1	MAB_0360	-2.22081	-1.15109	4.569e-06	1.919e-05	Conserved hypothetical protein
CAM60460.1	MAB_0361	-2.16964	-1.11745	8.09e-05	0.0002769	Conserved hypothetical protein
CAM60461.1	MAB_0362c	-2.03443	-1.02462	1.386e-07	7.246e-07	N-acetylglucosamine-6-phosphate deacetylase NagA
CAM60462.1	MAB_0363c	-2.03758	-1.02685	5.38e-12	4.618e-11	Glutamine-fructose-6-phosphate transaminase
CAM60463.1	MAB_0364c	-1.73774	-0.797214	5.022e-05	0.0001791	ATPase, BadF/BadG/BcrA/BcrD type
CAM60464.1	MAB_0365c	-2.14011	-1.09769	1.324e-12	1.231e-11	Probable sugar-transport integral membrane protein
CAM60475.1	MAB_0376	-1.76725	-0.82151	4.882e-07	2.386e-06	Conserved hypothetical protein (peptidase?)
CAM60477.1	MAB_0378	1.60324	0.680988	0.0001574	0.0005104	Probable lipid-transfer protein Ltp1/thiolase
CAM60480.1	MAB_0381	-1.66553	-0.735981	1.354e-06	6.154e-06	Glycerol uptake facilitator protein (GlpF)
CAM60483.1	MAB_0384	-1.59199	-0.670828	0.005832	0.0131377	Conserved hypothetical protein
CAM60484.1	MAB_0385	1.78684	0.837408	0.0008222	0.002317	Conserved hypothetical protein (cation transporter?)
CAM60492.1	MAB_0393	3.54338	1.82512	9.499e-08	5.056e-07	Possible methyltransferase
CAM60503.1	MAB_0404c	1.78064	0.8324	6.543e-05	0.000228	Putative acetyltransferase
CAM60504.1	MAB_0405c	1.5359	0.619083	5.956e-05	0.0002097	Hypothetical protein
CAM60508.1	MAB_0409	-2.94941	-1.56043	6.062e-22	1.217e-20	Putative transcriptional regulator WhiB
CAM60509.1	MAB_0410c	-1.69332	-0.759851	1.026e-08	6.118e-08	Probable anion transporter ATPase
CAM60514.1	MAB_0415	-1.70959	-0.773652	8.201e-08	4.413e-07	Conserved hypothetical membrane protein
CAM60515.1	MAB_0416c	-1.9635	-0.973428	7.12e-11	5.505e-10	Putative Crp/Fnr-family transriptional regulator
CAM60517.1	MAB_0418	2.06531	1.04636	8.349e-14	8.755e-13	Probable endonuclease III protein
CAM60525.1	MAB_0426	-1.70175	-0.767017	2.101e-07	1.077e-06	Probable peptide ABC transporter DppA
CAM60526.1	MAB_0427	-1.61747	-0.693738	2.181e-06	9.597e-06	Probable dipeptide-transport integral membrane protein ABC transporter DppB
CAM60527.1	MAB_0428	-1.67095	-0.740672	2.919e-05	0.0001081	Probable peptide ABC transporter DppC
CAM60528.1	MAB_0429	-1.84461	-0.883317	1.328e-09	8.791e-09	Putative oligopeptide ABC transporter,ATP-binding protein
CAM60529.1	MAB_0430	-1.57914	-0.659135	0.0004328	0.001292	Conserved hypothetical protein
CAM60531.1	MAB_0432	2.16762	1.11611	1.363e-06	6.186e-06	Conserved hypothetical protein
CAM60532.1	MAB_0433	2.79952	1.48518	4.851e-16	6.229e-15	Type II secretion system protein E
CAM60537.1	MAB_0438c	1.78363	0.834813	6.038e-07	2.911e-06	Conserved hypothetical protein
CAM60538.1	MAB_0439	1.95315	0.965802	7.441e-07	3.522e-06	Hypothetical protein
CAM60541.1	MAB_0442	2.36979	1.24476	2.782e-10	1.991e-09	Putative transposase/integrase
CAM60542.1	MAB_0443	2.86444	1.51825	1.259e-18	1.979e-17	Putative transposase/integrase
CAM60543.1	MAB_0444	2.53813	1.34377	5.449e-07	2.643e-06	Putative transposase/integrase
CAM60545.1	MAB_0446c	2.03216	1.02302	2.172e-05	8.171e-05	Hypothetical protein
CAM60546.1	MAB_0447c	2.54185	1.34588	0.0001871	0.0005971	Hypothetical protein
CAM60547.1	MAB_0448c	3.78632	1.92079	2.959e-11	2.343e-10	Hypothetical protein
CAM60548.1	MAB_0449	3.64173	1.86462	7.652e-22	1.517e-20	Probable copper-transporting ATPase
CAM60549.1	MAB_0450c	2.4249	1.27793	1.659e-08	9.586e-08	Putative ABC transport system membrane protein
CAM60550.1	MAB_0451c	1.92739	0.946647	2.455e-06	1.073e-05	Possible cysteine synthase
CAM60551.1	MAB_0452c	2.9245	1.54819	2.664e-12	2.365e-11	Hypothetical protein
CAM60552.1	MAB_0453c	3.09561	1.63022	3.746e-18	5.617e-17	Conserved hypothetical protein
CAM60553.1	MAB_0454c	3.00043	1.58517	8.543e-06	3.458e-05	Putative metal-binding protein
CAM60554.1	MAB_0455	3.12031	1.64169	2.014e-11	1.629e-10	Hypothetical protein
CAM60557.1	MAB_0458	2.09687	1.06823	0.003123	0.007652	Hypothetical protein
CAM60559.1	MAB_0460	2.63058	1.39538	5.012e-06	2.094e-05	Hypothetical protein
CAM60563.1	MAB_0464	2.20324	1.13963	7.641e-15	8.801e-14	Hypothetical protein
CAM60565.1	MAB_0466	1.62994	0.704823	4.98e-05	0.0001777	Hypothetical protein
CAM60567.1	MAB_0468	3.62166	1.85665	7.9e-19	1.266e-17	Probable transmembrane carbonic anhydrase
CAM60568.1	MAB_0469c	9.13467	3.19135	1.439e-62	2.44e-60	Hypothetical protein
CAM60569.1	MAB_0470c	5.29647	2.40503	2.074e-56	2.55e-54	Putative hydrolase (alpha/beta hydrolase fold)
CAM60570.1	MAB_0471	2.81588	1.49359	0.0007594	0.002161	Conserved hypothetical transmembrane protein
CAM60572.1	MAB_0473	2.57179	1.36277	0.0128277	0.0264959	Conserved hypothetical protein
CAM60574.1	MAB_0475	3.24099	1.69643	0.001289	0.003476	Hypothetical protein
CAM60584.1	MAB_0485	4.08212	2.02932	1.443e-31	5.46e-30	Putative oxidoreductase
CAM60585.1	MAB_0486c	1.53063	0.614125	8.811e-05	0.0002992	ATP-dependent RNA helicase, DEAD/DEAH box family
CAM60586.1	MAB_0487	-1.52104	-0.605062	7.909e-05	0.0002709	Probable cold shock protein A (CspA)
CAM60593.1	MAB_0494	1.73095	0.791562	0.0005624	0.001635	Conserved hypothetical protein
CAM60594.1	MAB_0495c	1.57671	0.656917	0.0002723	0.0008465	Conserved hypothetical protein
CAM60595.1	MAB_0496c	4.54482	2.18422	4.503e-23	9.976e-22	Conserved hypothetical protein
CAM60596.1	MAB_0497	1.93403	0.95161	4.662e-12	4.029e-11	Conserved hypothetical protein (abortive infection protein?)
CAM60597.1	MAB_0498c	1.61136	0.688276	0.005866	0.0132094	Conserved hypothetical protein
CAM60606.1	MAB_0507	-3.19898	-1.67761	1.841e-25	4.667e-24	Conserved hypothetical protein
CAM60607.1	MAB_0508c	-1.77039	-0.824069	3.683e-08	2.051e-07	Conserved hypothetical protein
CAM60608.1	MAB_0509c	-1.894	-0.921437	2.479e-11	1.979e-10	Probable peptidase M1, membrane alanine aminopeptidase
CAM60609.1	MAB_0510c	-1.61524	-0.691752	1.87e-07	9.653e-07	Probable non-ribosomal peptide synthase
CAM60611.1	MAB_0512	1.82022	0.864113	0.0003584	0.001089	Probable aminotransferase/cysteine desulfurase
CAM60612.1	MAB_0513	2.70486	1.43556	1.318e-11	1.082e-10	Putative monooxygenase
CAM60620.1	MAB_0521	1.85294	0.889813	0.0004022	0.001208	Putative tRNA(Ile)-lysidine synthase
CAM60621.1	MAB_0522c	3.08499	1.62527	1.359e-18	2.122e-17	Probable monooxygenase
CAM60623.1	MAB_0524c	1.87912	0.910054	7.565e-10	5.153e-09	Probable conserved lipoprotein LpqG
CAM60624.1	MAB_0525c	1.91771	0.939387	1.132e-10	8.485e-10	Probable conserved lipoprotein LpqG
CAM60626.1	MAB_0527c	-1.65608	-0.727769	0.0001434	0.00047	Possible monooxygenase (luciferase-like)
CAM60630.1	MAB_0531c	-2.09473	-1.06677	1.012e-08	6.05e-08	Conserved hypothetical protein
CAM60631.1	MAB_0532	-1.63089	-0.705659	0.001718	0.004494	Hypothetical protein
CAM60649.1	MAB_0550	-1.75601	-0.812302	5.645e-08	3.085e-07	Conserved hypothetical protein
CAM60650.1	MAB_0551	-1.7994	-0.847516	1.646e-09	1.078e-08	Conserved hypothetical protein
CAM60660.1	MAB_0562c	-1.59963	-0.677738	1.169e-06	5.372e-06	Conserved hypothetical protein
CAM60662.1	MAB_0564c	-1.57297	-0.653492	3.643e-05	0.0001326	Probable DNA repair protein RadA
CAM60663.1	MAB_0565c	-3.24699	-1.6991	3.258e-13	3.231e-12	Hypothetical protein
CAM60665.1	MAB_0567c	-1.60408	-0.681747	7.003e-07	3.337e-06	Putative lipoprotein lpqE precursor
CAM60667.1	MAB_0569	-1.72324	-0.785119	7.372e-07	3.503e-06	Putative 2-C-methyl-D-erythritol 4-phosphate cytidylyltransferase
CAM60668.1	MAB_0570	-1.60533	-0.682866	1.328e-05	5.192e-05	Putative 2-C-methyl-D-erythritol 2,4-cyclodiphosphate synthase
CAM60671.1	MAB_0573	-1.51185	-0.596317	0.003156	0.00773	Putative glycerophosphoryl diester phosphodiesterase precursor (GlpQ)
CAM60685.1	MAB_0587	-2.97094	-1.57092	2.233e-20	3.965e-19	Probable acetamidase/formamidase
CAM60687.1	MAB_0589	-2.98848	-1.57941	5.29e-33	2.243e-31	Probable aquaporin Z
CAM60689.1	MAB_0591	-1.51575	-0.600035	0.002892	0.007136	Probable rifampin adp-ribosyl transferase
CAM60690.1	MAB_0592c	-1.6385	-0.712373	1.597e-06	7.174e-06	Conserved hypothetical protein
CAM60691.1	MAB_0593c	-2.03814	-1.02726	3.216e-08	1.803e-07	Probable acyl-CoA dehydrogenase FadE
CAM60692.1	MAB_0594c	-1.515	-0.599318	0.0004367	0.001301	Probable acyl-CoA dehydrogenase FadE
CAM60693.1	MAB_0595c	-1.68964	-0.756719	4.079e-06	1.725e-05	Probable acyl-CoA dehydrogenase FadE
CAM60694.1	MAB_0596c	-1.68479	-0.752566	0.0001051	0.0003528	Probable fatty-acid-CoA ligase FadD
CAM60697.1	MAB_0599	-1.61392	-0.690569	8.337e-06	3.388e-05	Probable transcriptional regulator TetR family
CAM60701.1	MAB_0603c	-2.1067	-1.07498	1.396e-08	8.133e-08	Possible 2-nitropropane dioxygenase
CAM60702.1	MAB_0604c	-2.17425	-1.12052	3.582e-13	3.53e-12	Putative CoA-transferase beta subunit
CAM60703.1	MAB_0605c	-2.17668	-1.12213	1.568e-14	1.749e-13	Putative CoA-transferase alpha subunit
CAM60704.1	MAB_0606c	-1.80105	-0.848837	8.73e-09	5.236e-08	Probable enoyl-CoA hydratase EchA
CAM60706.1	MAB_0608	-1.64866	-0.721297	3.225e-05	0.0001187	Probable short-chain dehydrogenase/reductase
CAM60712.1	MAB_0614	-1.78602	-0.836746	2.73e-08	1.542e-07	Probable acyl-CoA dehydrogenase FadE
CAM60713.1	MAB_0615	-1.84391	-0.882765	1.581e-09	1.038e-08	Putative acyl-CoA dehydrogenase
CAM60714.1	MAB_0616	-1.87235	-0.904853	3.666e-06	1.567e-05	Conserved hypothetical protein
CAM60715.1	MAB_0617	-3.00393	-1.58685	5.817e-08	3.175e-07	Conserved hypothetical protein
CAM60716.1	MAB_0618	-2.38629	-1.25477	5.826e-12	4.957e-11	Probable lipid transfer protein or keto acyl-CoA thiolase Ltp2
CAM60717.1	MAB_0619	-2.0668	-1.0474	4.977e-06	2.083e-05	Hypothetical protein
CAM60719.1	MAB_0621c	-1.91241	-0.93539	9.996e-11	7.551e-10	Probable dehydrogenase/dehydratase (MaoC family)
CAM60720.1	MAB_0622c	-2.12713	-1.08891	2.512e-11	2.002e-10	Probable dehydrogenase
CAM60721.1	MAB_0623	3.43012	1.77826	1.682e-12	1.537e-11	Probable dehydrogenase
CAM60731.1	MAB_0633c	1.68899	0.756158	0.0001099	0.0003668	Putative cation antiporter subunit
CAM60732.1	MAB_0634c	1.85572	0.89198	4.466e-10	3.142e-09	Putative cation antiporter NADH dehydrogenase subunit
CAM60733.1	MAB_0635c	2.1263	1.08835	5.361e-07	2.605e-06	NADH-ubiquinone oxidoreductase, chain 4L precursor
CAM60734.1	MAB_0636c	1.85983	0.895174	2.045e-11	1.649e-10	Putative cation antiporter NADH dehydrogenase subunit
CAM60740.1	MAB_0642	-2.0179	-1.01285	4.035e-05	0.0001458	Putative glyoxalase/bleomycin resistance protein
CAM60744.1	MAB_0646c	2.71815	1.44263	3.025e-17	4.3e-16	Putative short-chain dehydrogenase/reductase
CAM60745.1	MAB_0647	1.63917	0.712966	0.0009636	0.002673	Possible transcriptional regulatory protein TetR
CAM60746.1	MAB_0648	1.80696	0.853562	5.079e-06	2.121e-05	Hypothetical protein
CAM60752.1	MAB_0654	-1.61773	-0.69397	0.0003271	0.001003	Conserved hypothetical protein
CAM60753.1	MAB_0655	-1.75216	-0.809139	0.009286	0.0199778	Conserved hypothetical protein
CAM60755.1	MAB_0657	-1.95595	-0.967871	0.0001651	0.0005323	Conserved hypothetical protein
CAM60757.1	MAB_0659	1.58521	0.664672	0.0004756	0.001406	Putative dioxygenase
CAM60759.1	MAB_0661	1.57144	0.652087	0.002079	0.00535	Putative long chain fatty acid-coA ligase
CAM60761.1	MAB_0663	1.54994	0.632217	0.001078	0.002962	Probable cyclic synthetase (peptide synthase)
CAM60768.1	MAB_0670	1.98523	0.989306	0.0003362	0.00103	Conserved hypothetical protein
CAM60774.1	MAB_0677c	4.19623	2.06909	3.881e-29	1.29e-27	Conserved hypothetical protein (amino acid metabolite efflux pump?)
CAM60779.1	MAB_0682	-1.5876	-0.666847	6.963e-07	3.321e-06	Probable phosphoribosylamine--glycine ligase (GarS)
CAM60780.1	MAB_0683c	1.67262	0.742111	4.679e-07	2.294e-06	Hypothetical conserved membrane protein
CAM60783.1	MAB_0686	-5.93277	-2.5687	1.096e-36	5.443e-35	Putative transcription regulator, TetR family
CAM60790.1	MAB_0693	1.85671	0.892746	1.23e-08	7.27e-08	Probable glutathione peroxidase
CAM60791.1	MAB_0694	1.82383	0.866974	0.001607	0.004234	Conserved hypothetical protein
CAM60792.1	MAB_0695	-1.5948	-0.673376	2.086e-05	7.867e-05	Putative fumarate reductase/succinate dehydrogenase
CAM60793.1	MAB_0696c	-1.64508	-0.718155	8.16e-07	3.84e-06	Conserved hypothetical protein (beta-lactamase?)
CAM60799.1	MAB_0703c	-1.66844	-0.738504	3.585e-06	1.535e-05	Conserved hypothetical protein
CAM60806.1	MAB_0710	-1.62324	-0.698874	0.0002706	0.0008419	Conserved hypothetical protein
CAM60813.1	MAB_0717	2.20411	1.1402	5.661e-12	4.834e-11	Probable dehydrogenase/reductase
CAM60814.1	MAB_0718c	2.09301	1.06558	3.542e-09	2.245e-08	NAD-dependent epimerase/dehydratase
CAM60815.1	MAB_0719	1.572	0.652601	0.005093	0.0117035	Putative oligopeptide ABC transporter,solute-binding protein
CAM60817.1	MAB_0721	-1.53892	-0.621919	0.0208161	0.0404639	Probable oligopeptide ABC transporter, permease protein
CAM60825.1	MAB_0729c	1.53811	0.621155	6.225e-05	0.0002182	Conserved hypothetical protein
CAM60829.1	MAB_0733	3.0167	1.59297	3.525e-21	6.592e-20	Conserved hypothetical protein
CAM60830.1	MAB_0734	1.83318	0.874347	0.003667	0.008801	Conserved hypothetical protein
CAM60831.1	MAB_0735	1.87412	0.906215	0.008176	0.0178876	Hypothetical protein
CAM60832.1	MAB_0736	1.71067	0.774565	0.0183173	0.0362076	Hypothetical protein
CAM60837.1	MAB_0741c	3.20301	1.67943	7.41e-32	2.915e-30	Conserved hypothetical protein
CAM60846.1	MAB_0750	1.77543	0.828172	1.008e-08	6.03e-08	Putative oxidoreductase
CAM60853.1	MAB_0757	1.61852	0.694671	0.0002518	0.0007877	Conserved hypothetical protein
CAM60854.1	MAB_0758	1.95638	0.968187	0.0246288	0.0468024	Conserved hypothetical protein
CAM60855.1	MAB_0759c	2.0684	1.04851	8.071e-11	6.173e-10	Putative dehydrogenase (3-hydroxybutyryl-CoA dehydrogenase FadB?)
CAM60856.1	MAB_0760c	1.69448	0.760841	4.211e-08	2.329e-07	Conserved hypothetical protein
CAM60858.1	MAB_0762	2.35963	1.23856	7.675e-19	1.234e-17	Conserved hypothetical protein
CAM60859.1	MAB_0763c	-2.11828	-1.08289	1.56e-11	1.275e-10	Probable oxidoreductase
CAM60861.1	MAB_0765	-2.35839	-1.2378	8.124e-14	8.538e-13	Hypothetical conserved integral membrane protein
CAM60862.1	MAB_0766	2.22557	1.15417	2.248e-08	1.277e-07	Hypothetical conserved integral membrane protein
CAM60863.1	MAB_0767c	1.55637	0.638188	0.002637	0.006608	Putative transcriptional regulator, AraC family
CAM60869.1	MAB_0773	3.26888	1.7088	1.101e-12	1.03e-11	Hypothetical protein
CAM60871.1	MAB_0775	5.63044	2.49325	6.046e-60	9.01e-58	Hypothetical protein
CAM60872.1	MAB_0776	3.00474	1.58724	2.775e-15	3.353e-14	Hypothetical protein
CAM60873.1	MAB_0777	2.63002	1.39507	0.0001579	0.0005115	Hypothetical protein
CAM60874.1	MAB_0778	2.71359	1.4402	5.786e-19	9.329e-18	Conserved hypothetical protein (lipoprotein LppU?)
CAM60878.1	MAB_0782	-1.79595	-0.84475	3.937e-07	1.954e-06	Hypothetical protein
CAM60879.1	MAB_0783c	-1.94573	-0.960311	1.664e-06	7.447e-06	Bacteriophage protein
CAM60895.1	MAB_0800	4.83948	2.27485	1.573e-18	2.44e-17	Hypothetical protein
CAM60896.1	MAB_0801	1.72728	0.788504	0.00278	0.006891	Hypothetical protein
CAM60897.1	MAB_0802	7.04445	2.81649	2.223e-31	8.346e-30	Hypothetical protein
CAM60898.1	MAB_0803	3.33609	1.73816	1.265e-24	3.064e-23	Hypothetical protein
CAM60902.1	MAB_0807	1.81246	0.857946	1.546e-06	6.97e-06	Conserved hypothetical protein
CAM60903.1	MAB_0808c	3.12801	1.64524	0.001714	0.004486	Hypothetical protein
CAM60905.1	MAB_0810c	1.91634	0.93835	3.476e-09	2.206e-08	Putative transcriptional regulator, GntR family
CAM60906.1	MAB_0811	3.84673	1.94363	2.279e-09	1.471e-08	Conserved hypothetical membrane protein (resistance to D-cycloserine?)
CAM60911.1	MAB_0817	-1.69073	-0.757646	0.006134	0.0137555	Putative aldehyde dehydrogenase
CAM60912.1	MAB_0818	-1.53139	-0.614841	0.0101498	0.0216183	Probable tryptophan 2-monooxygenase
CAM60915.1	MAB_0821	-2.58706	-1.37131	5.344e-20	9.125e-19	Probable 4-aminobutyrate aminotransferase (GabT)
CAM60916.1	MAB_0822	-2.18136	-1.12523	1.31e-16	1.755e-15	Probable acyl-CoA dehydrogenase
CAM60920.1	MAB_0826c	-1.95108	-0.964275	5.849e-09	3.595e-08	Possible esterase LipW
CAM60921.1	MAB_0827	6.51729	2.70427	9.876e-43	6.308e-41	Hypothetical short-chain dehydrogenase/reductase
CAM60922.1	MAB_0828	2.70309	1.43461	7.078e-10	4.835e-09	Hypothetical protein
CAM60924.1	MAB_0830	2.41859	1.27416	1.118e-16	1.507e-15	Probable NADH-dependent flavin oxidoreductase
CAM60927.1	MAB_0833	-2.23568	-1.16071	2.185e-11	1.759e-10	Short-chain dehydrogenase/reductase
CAM60928.1	MAB_0834	-1.7054	-0.770108	0.0005337	0.001557	Putative enoyl-CoA hydratase/isomerase
CAM60929.1	MAB_0835c	-1.90937	-0.933093	2.844e-05	0.0001057	Putative transcriptional regulator, TetR family
CAM60931.1	MAB_0837c	-2.32877	-1.21957	3.864e-07	1.92e-06	Possible lipid carrier protein or keto acyl-CoA thiolase
CAM60932.1	MAB_0838c	-2.25902	-1.1757	8.491e-08	4.559e-07	Conserved hypothetical protein
CAM60933.1	MAB_0839c	-2.11986	-1.08397	2.136e-06	9.423e-06	Conserved hypothetical protein
CAM60936.1	MAB_0842	3.86758	1.95143	0.0186127	0.0367325	Hypothetical protein
CAM60939.1	MAB_0845	-1.54988	-0.632157	0.0001971	0.0006269	Probable fatty-acid-CoA racemase Far
CAM60942.1	MAB_0848c	-3.65901	-1.87145	6.397e-10	4.4e-09	Hypothetical protein
CAM60943.1	MAB_0849c	1.53357	0.616895	0.003341	0.008126	Conserved hypothetical protein
CAM60946.1	MAB_0852	-2.6924	-1.42889	9.154e-21	1.686e-19	Possible conserved polyketide synthase associated protein PapA2
CAM60947.1	MAB_0853	-2.32315	-1.21608	6.982e-10	4.777e-09	Probable esterase/lipase LipP
CAM60948.1	MAB_0854	-2.32489	-1.21716	1.222e-09	8.14e-09	Conserved hypothetical protein
CAM60949.1	MAB_0855	-2.20491	-1.14072	1.311e-10	9.785e-10	Putative membrane protein, MmpL family
CAM60953.1	MAB_0859	1.63571	0.709917	0.0009958	0.002756	Conserved hypothetical protein
CAM60961.1	MAB_0867c	4.01658	2.00597	9.581e-32	3.739e-30	Putative transferase
CAM60962.1	MAB_0868c	4.84248	2.27575	1.79e-59	2.589e-57	Conserved hypothetical protein
CAM60965.1	MAB_0871c	2.04546	1.03243	3.21e-09	2.039e-08	Putative molybdenum cofactor biosynthesis protein A2
CAM60968.1	MAB_0874c	1.9225	0.942982	3.05e-07	1.532e-06	Conserved hypothetical protein
CAM60973.1	MAB_0879	-1.77068	-0.824304	9.029e-06	3.637e-05	Putative HTH-type transcriptional regulator MarR
CAM60974.1	MAB_0880	2.44193	1.28802	3.463e-10	2.458e-09	Conserved hypothetical protein
CAM60978.1	MAB_0884c	-2.55709	-1.3545	1.848e-12	1.671e-11	Hypothetical protein
CAM60979.1	MAB_0885c	-5.79676	-2.53525	9.935e-53	9.58e-51	Hypothetical lipoprotein lpqH precursor
CAM60987.1	MAB_0893	1.58522	0.664682	0.0006548	0.001885	Putative 4-hydroxyphenylpyruvate dioxygenase
CAM60988.1	MAB_0894c	-2.86356	-1.51781	3.871e-08	2.151e-07	Putative dihydrolipoamide dehydrogenase (LpdA)
CAM60989.1	MAB_0895c	-3.21012	-1.68263	1.228e-11	1.01e-10	Putative dihydrolipoamide s-acetyltransferase component of pyruvate dehydrogenase complex E2
CAM60990.1	MAB_0896c	-2.79744	-1.48411	1.951e-07	1.004e-06	Putative pyruvate dehydrogenase E1 component,beta subunit
CAM60991.1	MAB_0897c	-2.66619	-1.41478	5.042e-09	3.131e-08	Probable pyruvate dehydrogenase E1 component,alpha subunit
CAM61001.1	MAB_0907	-2.12888	-1.0901	0.0162488	0.032577	Putative phenylacetic acid degradation protein PaaB/phenylacetate-CoA oxygenase, PaaH subunit
CAM61004.1	MAB_0910	-2.26413	-1.17896	6.996e-05	0.0002425	Putative phenylacetic acid degradation protein PaaE/phenylacetate-CoA oxygenase/reductase, PaaK subunit
CAM61005.1	MAB_0911	-1.74234	-0.801029	0.008491	0.0184694	Putative phenylacetate-CoA ligase
CAM61007.1	MAB_0913c	-1.83637	-0.876855	6.281e-05	0.0002197	Pyridine nucleotide-disulphide oxidoreductase family
CAM61009.1	MAB_0915c	-2.71069	-1.43866	6.364e-05	0.0002225	Probable 2-hydroxyhepta-2,4-diene-1,7-dioateisomerase
CAM61010.1	MAB_0916c	-2.83296	-1.50231	0.0005397	0.001573	Putative polysaccharide deacetylase
CAM61011.1	MAB_0917c	-1.61025	-0.687283	0.001458	0.003878	Probable cytochrome P450
CAM61012.1	MAB_0918c	1.99826	0.998748	0.003674	0.008813	Possible triacylglycerol lipase
CAM61013.1	MAB_0919	3.27684	1.71231	3.38e-17	4.777e-16	Conserved hypothetical protein
CAM61014.1	MAB_0920	2.02879	1.02062	1.016e-08	6.066e-08	Putative repressor in the phenylacetic acid catabolism
CAM61015.1	MAB_0923c	2.72619	1.44689	2.336e-14	2.536e-13	Conserved hypothetical protein
CAM61016.1	MAB_0924c	1.82046	0.8643	7.828e-09	4.747e-08	Putative organic hydroperoxide resistance protein/OsmC-like protein
CAM61017.1	MAB_0925c	1.68217	0.750323	1.164e-06	5.355e-06	Putative transcriptional regulator, MarR family
CAM61018.1	MAB_0926	2.88978	1.53096	5.141e-10	3.576e-09	Probable glycosyltransferase
CAM61024.1	MAB_0932c	3.03904	1.60362	6.816e-27	1.883e-25	Putative citrate synthase CitA
CAM61031.1	MAB_0939	-2.50317	-1.32376	1.676e-20	2.987e-19	Probable polyketide synthase
CAM61033.1	MAB_0941	-1.77984	-0.831749	3.964e-06	1.68e-05	Conserved hypothetical protein
CAM61038.1	MAB_0946	1.52503	0.608837	0.0007362	0.0021	Putative transcription regulator protein, MarR
CAM61041.1	MAB_0949c	-2.57667	-1.36551	5.101e-10	3.553e-09	Hypothetical aminotransferase
CAM61042.1	MAB_0950c	-2.04305	-1.03073	7.887e-07	3.719e-06	Putative amino acid permease family protein
CAM61043.1	MAB_0951	-4.01552	-2.00559	2.713e-11	2.155e-10	Putative aminoglycoside phosphotransferase
CAM61044.1	MAB_0952	-3.97989	-1.99273	1.819e-12	1.647e-11	Conserved hypothetical protein
CAM61045.1	MAB_0953	-1.52513	-0.608928	0.001539	0.004075	Putative transcriptional regulator, GntR family
CAM61049.1	MAB_0957	1.81036	0.856278	8.313e-11	6.348e-10	Conserved hypothetical protein
CAM61053.1	MAB_0961c	2.72399	1.44572	8.419e-27	2.288e-25	Conserved hypothetical protein
CAM61056.1	MAB_0964	-3.23574	-1.6941	1.232e-09	8.19e-09	Conserved hypothetical protein
CAM61057.1	MAB_0965	-1.68303	-0.751064	4.606e-08	2.534e-07	Putative lipase
CAM61059.1	MAB_0967	1.73024	0.790973	8.238e-08	4.428e-07	Hypothetical protein
CAM61060.1	MAB_0968c	1.78771	0.838116	1.442e-07	7.518e-07	Luciferase-like hypothetical protein
CAM61061.1	MAB_0969	1.53661	0.619749	5.77e-05	0.0002036	Putative transcriptional regulator, TetR
CAM61064.1	MAB_0972	-3.54147	-1.82435	9.406e-25	2.301e-23	Putative aldehyde dehydrogenase
CAM61065.1	MAB_0973	-3.54675	-1.8265	2.864e-10	2.047e-09	Conserved hypothetical protein
CAM61067.1	MAB_0975c	-1.56594	-0.647032	1.859e-05	7.087e-05	Conserved hypothetical protein
CAM61068.1	MAB_0976	-2.06232	-1.04427	4.594e-05	0.0001644	Putative glyoxalase/bleomycin resistance protein
CAM61069.1	MAB_0977c	-1.76529	-0.819908	0.0004419	0.001313	Putative DNA-directed DNA polymerase
CAM61071.1	MAB_0979	1.79839	0.846704	0.0003969	0.001194	Putative HTH-type transcriptional regulator MarR
CAM61079.1	MAB_0987c	2.29531	1.19869	4.068e-07	2.009e-06	Probable membrane protein, MmpL
CAM61080.1	MAB_0988c	3.07792	1.62195	4.082e-09	2.564e-08	Probable membrane protein, MmpS
CAM61081.1	MAB_0989	2.51743	1.33195	1.749e-08	1.006e-07	Putative HTH-type transcriptional regulator TetR
CAM61085.1	MAB_0994	2.15668	1.10881	1.261e-05	4.948e-05	Putative NAD-dependent epimerase/dehydratase
CAM61086.1	MAB_0995	1.5692	0.65003	0.0158639	0.0318965	Conserved hypothetical protein
CAM61088.1	MAB_0998	-1.51659	-0.600827	0.0252844	0.0479287	Transcriptional regulator, LysR family
CAM61093.1	MAB_1003c	-2.09379	-1.06611	8.214e-13	7.799e-12	Conserved hypothetical protein
CAM61094.1	MAB_1004c	-1.87543	-0.907225	2.421e-11	1.942e-10	Conserved hypothetical protein
CAM61095.1	MAB_1005c	-8.13415	-3.02399	4.541e-76	1.314e-73	Putative MCE family protein
CAM61096.1	MAB_1006c	-7.95045	-2.99104	1.013e-87	4.15e-85	Putative MCE family protein
CAM61097.1	MAB_1007c	-8.0079	-3.00142	2.74e-94	1.685e-91	Putative MCE family protein
CAM61098.1	MAB_1008c	-9.38596	-3.2305	4.118e-83	1.558e-80	Putative MCE family protein
CAM61099.1	MAB_1009c	-11.3177	-3.5005	4.472e-114	3.142e-111	Putative MCE family protein
CAM61100.1	MAB_1010c	-3.96842	-1.98856	3.217e-26	8.37e-25	Putative MCE family protein
CAM61101.1	MAB_1011c	-3.24501	-1.69822	1.234e-19	2.064e-18	Putative YrbE family protein
CAM61102.1	MAB_1012c	-8.14257	-3.02548	9.168e-73	2.254e-70	Putative YrbE family protein
CAM61103.1	MAB_1013	-6.55531	-2.71266	2.5e-64	4.554e-62	Hypothetical protein
CAM61104.1	MAB_1014c	2.59936	1.37816	4.724e-22	9.64e-21	Probable glycosyl transferase
CAM61105.1	MAB_1015c	4.61219	2.20545	7.996e-15	9.188e-14	Conserved hypothetical protein
CAM61106.1	MAB_1016c	6.05544	2.59823	2.389e-26	6.351e-25	Conserved hypothetical protein
CAM61107.1	MAB_1017c	5.54027	2.46996	1.505e-27	4.405e-26	Probable O-antigen transporter, MOP superfamily
CAM61108.1	MAB_1018c	5.82394	2.54199	1.541e-45	1.114e-43	Probable glycosyl transferase
CAM61109.1	MAB_1019c	5.3565	2.42129	2.158e-40	1.22e-38	Probable glycosyl transferase
CAM61110.1	MAB_1020	9.20905	3.20305	2.818e-92	1.386e-89	Probable undecaprenyl-phosphate galactosephosphotransferase
CAM61111.1	MAB_1021	1.61118	0.688115	0.0006591	0.001896	Putative MarR-family transcriptional regulator
CAM61116.1	MAB_1026c	-1.94332	-0.958527	1.771e-09	1.155e-08	Conserved hypothetical protein
CAM61119.1	MAB_1029c	1.70006	0.765582	0.0007663	0.002177	Putative transcriptional regulator, MarR family
CAM61130.1	MAB_1040	-1.92385	-0.943994	6.061e-11	4.701e-10	Conserved hypothetical protein
CAM61131.1	MAB_1041	-1.89228	-0.920123	5.149e-08	2.817e-07	Conserved hypothetical protein
CAM61132.1	MAB_1042c	-1.68328	-0.751276	2.728e-07	1.376e-06	Probable cytochrome c oxidase polypeptide I
CAM61133.1	MAB_1043c	5.1972	2.37774	5.317e-45	3.736e-43	Putative oxidoreductase
CAM61134.1	MAB_1044c	5.93937	2.57031	3.628e-56	4.352e-54	Hypothetical glyoxalase/bleomycin resistance protein
CAM61136.1	MAB_1046c	-1.51812	-0.602286	0.008435	0.0183798	Hypothetical cobalamin synthesis protein P47K/CobW
CAM61148.1	MAB_1058	-1.7544	-0.810981	0.001851	0.004812	Conserved hypothetical protein
CAM61155.1	MAB_1065	-1.55204	-0.634167	1.065e-05	4.25e-05	Putative ABC transporter, ATP-binding protein
CAM61156.1	MAB_1066	2.53841	1.34392	0.012459	0.025821	Hypothetical protein
CAM61157.1	MAB_1067	1.62359	0.699186	7.82e-05	0.000268	Hypothetical protein
CAM61158.1	MAB_1068c	2.05962	1.04238	2.63e-13	2.634e-12	Conserved hypothetical protein
CAM61160.1	MAB_1070c	1.52281	0.606735	4.169e-05	0.0001503	Probable acyl-CoA dehydrogenase
CAM61166.1	MAB_1076	1.81747	0.861928	5.682e-11	4.422e-10	Mycobacterial persistence regulator MrpA (two component response transcriptional regulatory protein)
CAM61167.1	MAB_1077	2.1857	1.12809	8.204e-18	1.194e-16	Probable two component sensor kinase MprB
CAM61168.1	MAB_1078	1.86632	0.900193	1.659e-10	1.225e-09	Putative serine protease
CAM61177.1	MAB_1087	-1.74779	-0.805534	4.432e-08	2.446e-07	Probable molybdopterin biosynthesis protein MoeA1
CAM61190.1	MAB_1101	-2.27643	-1.18677	2.484e-14	2.685e-13	Conserved hypothetical protein
CAM61194.1	MAB_1105c	6.32311	2.66064	0.002504	0.006319	Hypothetical protein
CAM61196.1	MAB_1107c	1.50628	0.590988	0.00848	0.0184539	Hypothetical protein
CAM61197.1	MAB_1108c	-2.35316	-1.2346	0.004087	0.009688	Conserved hypothetical protein
CAM61202.1	MAB_1114	1.62205	0.69782	0.001116	0.003053	Putative metallo-beta-lactamase superfamily
CAM61204.1	MAB_1116	1.95607	0.967958	2.127e-08	1.213e-07	Conserved hypothetical protein
CAM61205.1	MAB_1117c	2.07205	1.05106	7.409e-11	5.72e-10	Hypothetical protein
CAM61206.1	MAB_1118c	2.95372	1.56253	9.558e-25	2.327e-23	Hypothetical protein
CAM61212.1	MAB_1124c	2.2017	1.13862	1.861e-12	1.679e-11	Probable para-aminobenzoate synthase component I
CAM61213.1	MAB_1125c	3.90315	1.96464	1.354e-20	2.429e-19	Hypothetical acetyltransferase, GNAT family
CAM61218.1	MAB_1130	-1.50957	-0.594141	2.269e-05	8.511e-05	Conserved hypothetical protein
CAM61219.1	MAB_1131	-1.58353	-0.663145	6.817e-05	0.0002369	Probable dimethyladenosine transferase (16S rRNA dimethylase)
CAM61222.1	MAB_1134c	3.23964	1.69583	8.775e-31	3.15e-29	Probable membrane protein, MmpL
CAM61223.1	MAB_1135c	5.79924	2.53586	1.31e-60	2.148e-58	Probable membrane protein, MmpS
CAM61224.1	MAB_1136	3.529	1.81926	4.887e-38	2.557e-36	Possible transcriptional regulatory protein TetR
CAM61228.1	MAB_1140	-1.61135	-0.688271	1.24e-05	4.884e-05	Putative polyketide synthase Pks16
CAM61232.1	MAB_1144c	-1.52773	-0.611392	1.255e-05	4.937e-05	Probable short-chain dehydrogenase/reductase
CAM61238.1	MAB_1150	3.19962	1.6779	6.26e-32	2.503e-30	Hypothetical protein
CAM61244.1	MAB_1156c	2.29148	1.19628	7.425e-11	5.723e-10	Probable diaminopimelate decarboxylase LysA
CAM61247.1	MAB_1159	-1.66082	-0.731895	2.088e-07	1.071e-06	Putative iron permease FTR1
CAM61248.1	MAB_1160	-1.9077	-0.931835	2.193e-07	1.121e-06	Conserved hypothetical protein (Tat-translocated enzyme Dyp-type peroxidase precursor?)
CAM61249.1	MAB_1161c	-2.01563	-1.01123	2.917e-11	2.314e-10	Conserved hypothetical protein (Tat-translocated enzyme Dyp-type peroxidase precursor?)
CAM61250.1	MAB_1162c	-1.66409	-0.734737	1.599e-06	7.174e-06	Conserved hypothetical protein
CAM61256.1	MAB_1168	-1.53118	-0.61464	0.00941	0.0201907	Conserved hypothetical protein (phosphatase?)
CAM61257.1	MAB_1169	2.64633	1.404	1.33e-20	2.396e-19	Putative hydrolase, alpha/beta fold
CAM61258.1	MAB_1170	2.00094	1.00068	3.952e-06	1.677e-05	Conserved hypothetical protein
CAM61262.1	MAB_1174c	3.63883	1.86348	4.381e-41	2.627e-39	Probable acyl-CoA synthase FadD
CAM61266.1	MAB_1178c	-2.56086	-1.35663	1.983e-17	2.834e-16	Conserved hypothetical protein
CAM61270.1	MAB_1182	5.28709	2.40247	7.792e-51	6.723e-49	Conserved hypothetical protein
CAM61271.1	MAB_1183	5.30209	2.40656	1.26e-30	4.425e-29	Conserved hypothetical protein (rhodanese-like)
CAM61278.1	MAB_1190	2.11143	1.07822	8.259e-15	9.468e-14	Conserved hypothetical protein
CAM61282.1	MAB_1194	1.88026	0.910932	1.138e-07	5.971e-07	Putative lipase LipU
CAM61284.1	MAB_1196	-4.90118	-2.29313	3.324e-60	5.273e-58	Proline-rich antigen (36 kDa antigen)
CAM61285.1	MAB_1197	-1.52374	-0.607621	2.434e-06	1.068e-05	Probable cystathionine gamma-synthase (CGS)
CAM61287.1	MAB_1199	-1.53288	-0.616241	1.628e-05	6.298e-05	Probable threonine dehydratase
CAM61309.1	MAB_1221	-1.72466	-0.786312	0.002592	0.006504	Possible 4-carboxymuconolactone decarboxylase
CAM61311.1	MAB_1223	-1.58402	-0.663588	0.003391	0.00822	Probable carboxylesterase (LipT)
CAM61312.1	MAB_1224	3.38471	1.75903	6.963e-07	3.321e-06	Conserved hypothetical protein
CAM61313.1	MAB_1225	2.01759	1.01263	3.793e-13	3.731e-12	Putative ABC transporter, permease protein
CAM61314.1	MAB_1226	1.82271	0.866087	2.096e-08	1.197e-07	Putative ABC transporter, ATP-binding protein
CAM61315.1	MAB_1227	1.57979	0.659736	0.0008856	0.002476	Putative ABC transporter, permease protein
CAM61320.1	MAB_1232c	-1.81255	-0.858018	6.704e-09	4.086e-08	Probable cholesterol oxidase ChoD
CAM61323.1	MAB_1235	-1.63992	-0.713623	1.609e-06	7.211e-06	Conserved hypothetical protein
CAM61324.1	MAB_1236	-1.65339	-0.725429	9.668e-07	4.498e-06	Probable serine or glycine hydroxymethyltransferase
CAM61325.1	MAB_1237	-1.77009	-0.823822	9.615e-08	5.112e-07	Possible acyl-[acyl-carrier protein] desaturase DesA2
CAM61326.1	MAB_1238	-1.57663	-0.656842	1.467e-05	5.707e-05	Hypothetical protein
CAM61327.1	MAB_1239	-1.69106	-0.757926	1.594e-06	7.165e-06	Probable PhoH-like protein PhoH2 (phosphate starvation-inducible protein PsiH)
CAM61329.1	MAB_1241c	2.33421	1.22293	2.229e-14	2.425e-13	Conserved hypothetical protein
CAM61330.1	MAB_1242c	4.19066	2.06718	1e-31	3.874e-30	Hypothetical protein
CAM61331.1	MAB_1243c	4.32637	2.11316	1.842e-40	1.053e-38	Hypothetical protein
CAM61332.1	MAB_1244c	4.58696	2.19754	1.786e-22	3.819e-21	Hypothetical protein
CAM61333.1	MAB_1245c	5.04391	2.33454	1.894e-35	8.955e-34	Hypothetical protein
CAM61334.1	MAB_1246c	4.60807	2.20416	4.798e-53	4.916e-51	Hypothetical protein
CAM61335.1	MAB_1247c	4.53487	2.18106	1.958e-39	1.082e-37	Conserved hypothetical protein
CAM61336.1	MAB_1248	2.97223	1.57155	8.027e-20	1.357e-18	Probable RNA polymerase sigma factor
CAM61338.1	MAB_1250c	-1.55764	-0.639362	6.595e-05	0.0002296	Probable fumarate hydratase Fum
CAM61349.1	MAB_1261	-3.45815	-1.79	1.773e-05	6.79e-05	Hypothetical protein
CAM61351.1	MAB_1263	-1.63503	-0.709318	0.0011	0.003017	Hypothetical protein
CAM61358.1	MAB_1270	1.71585	0.778925	0.001234	0.003348	Conserved hypothetical transmembrane protein
CAM61359.1	MAB_1271c	5.10582	2.35214	9.647e-39	5.157e-37	Probable oxidase (copper-binding protein)
CAM61360.1	MAB_1272	2.05334	1.03797	3.139e-09	1.997e-08	Hypothetical protein
CAM61361.1	MAB_1273	2.12729	1.08902	7.794e-11	5.989e-10	Possible cysteine synthase A CysK2
CAM61367.1	MAB_1279	-1.81162	-0.857281	1.814e-06	8.067e-06	Probable 3-demethylubiquinone-9 3-methyltransferase
CAM61368.1	MAB_1280c	-1.66306	-0.733839	1.057e-07	5.593e-07	Hypothetical protein
[truncated: 1,350 more rows]

## Sheet: MSU-45683 (Diff. regulated)
MSU-45683 vs. DMSO
[truncated: 2,877 more rows]
